# Supplementary material for: Multi-Statistical Approach for the Study of Volatile Compounds of Industrial Spoiled Manzanilla Spanish-Style Table Olive Fermentations
Source: Foods. 2021 May 24;10(6):1182. doi: 10.3390/foods10061182 (PMC8225193; doi:10.3390/foods10061182)
Supplement: Supplementary file 1 [file foods-10-01182-s001.zip]

Archive with 1 entries (1 files):
- foods-1208331-supplementary.xlsx
