# Supplementary material for: Multi-Statistical Approach for the Study of Volatile Compounds of Industrial Spoiled Manzanilla Spanish-Style Table Olive Fermentations
Source: Foods. 2021 May 24;10(6):1182. doi: 10.3390/foods10061182 (PMC8225193; doi:10.3390/foods10061182)
Supplement: Supplementary file 1 [file foods-10-01182-s001.zip › foods-1208331-supplementary.xlsx]

## Sheet: Table S1
Supplementary material to: Multi-statistical approach for the study of volatile compounds of industrial spoiled Manzanilla Spanish-style table olive fermentations
Table S1. Concentration of volatile compounds (expressed as ppb of 5-nonaol) in butyric, sulfidic, putrid and normal green Spanish-style Manzanilla table olive samples from two industries. Compounds are ordered according to chemical family. In blank, concentrations below the detection limit (non-detected)
					Industry A												Industry B
					F282 (butyric)		F283 (butyric)		F284 (normal)		F285 (normal)		F286 (normal)		F309 (normal)		F508 (sulfidic)		F562 (putrid)		F502(normal)		F592 (normal)		Total (sum	Average
Volatile organic compound	Chemical family	Symbol	RI	Id.	Mean	SD	Mean	SD	Mean	SD	Mean	SD	Mean	SD	Mean	SD	Mean	SD	Mean	SD	Mean	SD	Mean	SD	of averages)	/sample
Acetic acid	Acids	V50	1438.1	1	1.77858	0.0854756	14.7018	1.50546	29.8833	2.38608	21.255	5.76219	28.6722	1.07851	32.5623	0.602709	0.276468	0.0294926	11.9928	0.484753	11.7666	1.17943	17.2302	0.0331696	170.119	17.0119
Propanoic acid	Acids	V58	1537.94	1	6.96135	0.778128	0.335289	0.01992	0.122577	0.0208137	0.194018	0.0353183	0.871359	0.228611	0.252025	0.00878293					0.0924331	0.00700163			8.82905	0.882905
Butanoic acid	Acids	V62	1626.05	1	260.622	14.6903	91.0295	5.17672	0.491634	0.0291288	0.242472	0.00342103	0.165444	0.0209737	0.113225	0.00372403			0.0987399	0.00109249	0.605472	0.0244883	0.0833033	0.00879186	353.452	35.3452
2-Methylbutanoic acid	Acids	V64	1667.63	1	0.41267	0.0522621	0.699259	0.0780753	1.45959	0.101644	1.45373	0.00583514	1.77653	0.061767	1.35706	0.0662128			1.48943	0.0402808	0.515447	0.04604	1.46371	0.0789801	10.6274	1.06274
Pentanoic acid	Acids	V68	1725.79	1	7.19791	0.230972																			7.19791	0.719791
Hexanoic acid	Acids	V74	1841.13	1	0.114736	0.0227522	0.112854	0.0032943	0.103057	0.00206868	0.109407	0.00533016	0.144971	0.00244079											0.585024	0.0585024
Octanoic acid	Acids	V85	2052.79	1	0.136574	0.0704894	0.0715954	0.00313811	0.0655222	0.00596276	0.180626	0.158042	0.0919586	0.00071442	0.107099	0.0682819			0.0685494	0.0242665	0.0459866	0.00250033	0.0783027	0.00818292	0.846214	0.0846214
Nonanoic acid	Acids	V87	2158.25	1	0.231786	0.15804	0.188363	0.00549781	0.102938	0.00455418	0.286774	0.237734	0.264354	0.0023681	0.245493	0.13701					0.0524891	0.000190563	0.092805	0.0109736	1.465	0.1465
n-Decanoic acid	Acids	V89	2263.52	1	0.0670474	0.0194781	0.0414978	0.000989117	0.0400715	0.000573338	0.0404712	0.00446541	0.210254	0.00662722									0.0245748	0.00632173	0.423917	0.0423917
Benzoic acid	Acids	V91	2405.94	1	1.22017	0.112098	0.643488	0.0790978	0.53589	0.0614609	0.414179	0.00192447	0.395213	0.0631151	0.346216	0.0012137	0.180175	0.0241824	0.25203	0.0164193	0.273319	0.00613602	0.251156	0.00492384	4.51184	0.451184
Methanol	Alcohols	V6	890.541	1	1.14028	0.161457	0.790191	0.0886266	2.30007	1.18033	2.32799	0.0929002	1.93358	0.56214	2.51919	0.00971017	3.63431	0.0588625	2.3622	0.0941705	2.63154	0.333376	2.20378	0.369218	21.8431	2.18431
Ethanol	Alcohols	V10	933.574	1	13.5697	1.87152	13.457	0.997523	20.998	0.511932	15.938	0.0768646	15.2205	4.94487	18.5765	0.51171	18.3302	0.930384	19.0973	0.246577	17.2089	2.01273	15.6105	1.75238	168.007	16.8007
2-Butanol	Alcohols	V16	1024.15	1	0.682189	0.134805	0.213748	0.000891008			0.381054	0.0266805	1.63452	0.615835	0.402759	0.0180993	0.255148	0.0179665	0.195062	0.0813442	0.379678	0.0519994	0.321109	0.0676262	4.46527	0.446527
1-Propanol	Alcohols	V17	1040.33	1									1.03132	0.336054	0.650874	0.0562276					0.930637	0.100168			2.61283	0.261283
2-Methyl-3-buten-2-ol	Alcohols	V19	1041.62	2							0.141691	0.04865					0.211165	0.0955967	0.217489	0.138837					0.570346	0.0570346
Isobutanol	Alcohols	V25	1095.91	1					0.248841	0.0134341	0.0743164	0.0284366			0.0786398	0.0273646	0.272581	0.0289185	0.16013	0.00907471	0.131408	0.0679636	0.186358	0.0284298	1.15228	0.115228
3-Pentanol	Alcohols	V26	1110.31	2							0.66025	0.024923	0.528511	0.164714	0.690055	0.00768023	0.360867	0.0196522	0.295487	0.00433106	0.623779	0.11509	0.37546	0.0796468	3.53441	0.353441
2-Pentanol	Alcohols	V28	1124	2					0.448504	0.0270259	0.636261	0.0293853	0.546888	0.163695	0.484117	0.0156985	0.538418	0.00405828	0.363008	0.0169892	0.376276	0.00810729	0.385715	0.0781891	3.77919	0.377919
1-Butanol	Alcohols	V30	1147.84	1	18.4998	2.75156	0.30583	0.0441745	0.104068	0.00417753	0.0957898	0.00672711	0.0742059	0.0207908	0.0931665	0.0163764	0.0998835	0.00439685	0.0929551	0.00991681	0.108441	0.0122358	0.124283	0.00239874	19.5984	1.95984
3-Buten-1-ol	Alcohols	V31	1171.41	2					0.084574	0.00247442															0.084574	0.0084574
Isopentanol	Alcohols	V33	1204.67	1	0.405723	0.069927	1.11777	0.114713	3.05692	0.10534	2.83757	0.13203	2.73428	0.724171	2.6019	0.169849	4.09753	0.758756	3.6522	0.632508	3.94544	0.318419	4.4975	1.0044	28.9468	2.89468
3-Methyl-3-buten-1-ol	Alcohols	V35	1246.8	1	0.0700235	0.00551074	0.166653	0.0251011	0.266958	0.0131649	0.468877	0.106742	0.490131	0.076006	0.499207	0.0371579	0.0710117	0.00493769	0.187532	0.000617652	0.56392	0.0384581	0.642708	0.0159402	3.42702	0.342702
1-Pentanol	Alcohols	V37	1250.53	1	0.187253	0.0288922	0.112147	0.00657408	0.568756	0.0163034	0.415219	0.0177524	0.419958	0.117293	0.445467	0.00692036	0.370047	0.0117052	0.305769	0.00968482	0.35587	0.0608715	0.330283	0.0468934	3.51077	0.351077
4-Penten-1-ol	Alcohols	V39	1298.3	2			0.0979697	0.00183118	0.426716	0.00891404	0.259508	0.00678083	0.282119	0.0421118	0.252539	0.00570815	0.243997	0.00839324	0.234852	0.0319102	0.241229	0.0122463	0.261864	0.0371374	2.30079	0.230079
Prenol	Alcohols	V42	1319.73	1			0.402837	0.002222	0.517845	0.0211215	0.821753	0.105025	0.990931	0.0771721	0.774846	0.107761			0.25094	0.0123312	0.814112	0.0285872	0.76614	0.133312	5.3394	0.53394
1-Hexanol	Alcohols	V45	1355.52	1	0.605785	0.274433	1.54859	0.0531632	2.35629	0.0182563	3.18016	0.115835	3.17093	0.18979	3.09591	0.215151	1.53259	0.107277	1.54436	0.00428671	2.36137	0.107642	2.47262	0.135713	21.8686	2.18686
(E)-3-Hexen-1-ol	Alcohols	V46	1364.61	1	4.20229	0.760187	0.0718883	0.00523843	0.142914	0.0169868	0.20454	0.0093954	0.311687	0.0114085	0.261126	0.0350892	0.132536	0.00831602	0.0903659	0.0109219	0.165824	0.0148713	0.226029	0.0175309	5.80921	0.580921
(Z)-3-Hexen-1-ol	Alcohols	V47	1384.96	1			7.49974	0.433313	11.4304	0.308707	16.483	0.777015	18.0444	0.716019	16.7168	0.902674	4.72739	0.264695	5.32912	0.0720985	15.1872	0.656281	11.4356	0.524208	106.854	10.6854
(E)-2-Hexen-1-ol	Alcohols	V48	1405.33	2					0.0476988	0.00338261	0.0565967	0.0015995	0.0598528	0.00934371	0.0611123	0.0100105			0.0526658	0.0120035	0.0341386	0.00232989	0.0394903	0.00635472	0.351555	0.0351555
5-Hexen-1-ol	Alcohols	V49	1411.59	2			0.148825	0.0197138	0.461797	0.00175428	0.363989	0.00496859	0.407017	0.00760859	0.363307	0.0200378	0.206074	0.0131172	0.198623	0.00479666	0.278087	0.0153473	0.236019	0.0273606	2.66374	0.266374
1-Heptanol	Alcohols	V51	1457.97	1	0.322398	0.0172737	0.1899	0.00297922	0.541435	0.0492285	0.643385	0.00970632									0.3376	0.00519604			2.03472	0.203472
2-Propyl-1-pentanol	Alcohols	V53	1489.01	3													0.989921	0.0356235							0.989921	0.0989921
2-Ethyl-1-hexanol	Alcohols	V54	1491.89	1					0.765049	0.0475146	0.809906	0.00297296	0.860903	0.050215	0.729256	0.0558056			0.837348	0.0768288	0.801291	0.0671183	0.825724	0.142058	5.62948	0.562948
6-Hepten-1-ol	Alcohols	V55	1503.56	3					1.23425	0.18433			1.16182	0.00373897			0.452635	0.0407692	0.566858	0.000254493			0.588423	0.0111922	4.00399	0.400399
1-Octanol	Alcohols	V61	1559.89	1	0.733258	0.0704066	0.671923	0.00434827	0.515318	0.00814003	0.729988	0.0212723	0.668055	0.00422789	0.53256	0.0299684	0.224374	0.000788671	0.508421	0.0157378	0.742842	0.00245039	0.534077	0.00657818	5.86082	0.586082
1-Nonanol	Alcohols	V63	1661.54	1	0.361052	0.00916462	0.302831	0.0190035	0.177617	0.010811	0.212318	0.0330423	0.189926	0.00375782	0.166046	0.0135122			0.187804	0.0058307	0.260744	0.00703327	0.295145	0.00731298	2.15348	0.215348
1-Decanol	Alcohols	V70	1762.98	2	0.122332	0.0138581	0.0577762	0.0179278	0.0576893	0.00145588	0.134368	0.00276193							0.0377217	0.00378881	0.096822	0.00693072	0.0563792	0.00489532	0.563089	0.0563089
Benzyl alcohol	Alcohols	V78	1865.11	1	0.997314	0.020078	1.11543	0.019381	1.38697	0.0372443	2.02303	0.076196	1.86715	0.350236	1.93385	0.156257	0.218957	0.0073186	0.369183	0.00747772	1.26275	0.00900366	0.808572	0.0073546	11.9832	1.19832
Phenylethyl alcohol	Alcohols	V80	1897.4	1	2.73144	0.108016	2.45587	0.0770526	1.05915	0.000817014	0.849268	0.0347043	1.99362	0.340532	1.90256	0.132865	0.193637	0.0240863	0.217368	0.00612175	2.28005	0.00530227	2.95657	0.111737	16.6395	1.66395
1-Dodecanol	Alcohols	V82	1966.66	2	0.100523	0.030613					0.0488965	0.00275442			0.0609404	0.0010452	0.0582085	0.000906793			0.063567	0.00495931	0.0947195	0.00133318	0.426854	0.0426854
Acetaldehyde	Carbonyl compounds	V1	700	1	0.0697647	0.00219869	0.245571	0.00442546			0.162213	0.0163079	0.17771	0.00403436	0.26223	0.0283786	0.218781	0.0119023			0.116126	0.0518538	0.201948	0.00851678	1.45434	0.145434
Acetone	Carbonyl compounds	V3	808.673	1			0.032747	0.00142841	0.0828617	0.0335054	0.0917424	0.00477046	0.0674404	0.0268779	0.0997925	0.00191472	0.166373	0.0107648	0.180694	0.0157681	0.156133	0.00452252	0.107188	0.00876623	0.984973	0.0984973
2-Butanone	Carbonyl compounds	V7	896.634	2	1.33143	0.139252	0.389938	0.00161055			0.289888	0.054968	5.86488	1.20942	0.354572	0.0387809	0.360564	0.00840904	0.326201	0.0223661	0.19881	0.115631	0.300618	0.00598268	9.4169	0.94169
2-Methylbutanal	Carbonyl compounds	V9	909.489	1			0.123361	0.0026747	0.316809	0.0123185	0.379857	0.0390668	0.182045	0.0995999	0.31177	0.029886	0.808691	0.0307687	0.33352	0.0301272	0.207582	0.0168567	0.420813	0.000978192	3.08445	0.308445
2-Pentanone	Carbonyl compounds	V11	974.107	2					0.471322	0.0408146	0.445327	0.0540026			0.429783	0.0351955	1.07135	0.0498742	0.668548	0.257873	0.257723	0.0144273	0.606498	0.109543	3.95055	0.395055
2,3-Butanedione	Carbonyl compounds	V12	977.212	2			0.081864	0.00238124	0.567949	0.0373912			0.213927	0.0594436											0.86374	0.086374
Hexanal	Carbonyl compounds	V22	1077.83	1			0.110707	0.0101489	0.103868	0.0173147	0.0936072	0.0223609	0.160618	0.0288984	0.0709363	0.00979086					0.0607977	0.0110042			0.600534	0.0600534
2-Methyl-2-butenal	Carbonyl compounds	V24	1088.32	1													0.0515046	0.007908							0.0515046	0.00515046
Acetoin	Carbonyl compounds	V38	1277.08	2			0.236837	0.00589419	5.1137	0.466541	4.15899	0.104594	0.832686	0.141144	1.63677	0.0774625			0.689278	0.0425423	0.494128	0.0314612	0.281412	0.00170961	13.4438	1.34438
6-Methyl-5-hepten-2-one	Carbonyl compounds	V43	1334.43	1			0.121576	0.0112751	0.289691	0.0210312	0.342442	0.0282407	0.101131	0.0317191	0.188689	0.0149358	0.121024	0.00649305	0.16382	0.0182214	0.109836	0.0102868			1.43821	0.143821
Benzaldehyde	Carbonyl compounds	V56	1512.32	1	0.455308	0.0469621	0.644773	0.0528832	1.0301	0.0528336	1.0393	0.249363					0.227193	0.00776516							3.39667	0.339667
3,4-Dimethylbenzaldehyde	Carbonyl compounds	V71	1786.53	2			0.237544	0.0263678																	0.237544	0.0237544
Methyl acetate	Esters	V4	821.896	1	0.419695	0.0771988	0.72108	0.0551185	3.47533	0.0808197	2.70976	0.0668459	2.36096	0.81804	2.96658	0.0518377	1.11368	0.0391856	2.44556	0.0992864	2.08672	0.169708	1.90289	0.130883	20.2022	2.02022
Ethyl Acetate	Esters	V5	883.163	1	1.10778	0.121823	9.42843	0.576408	7.09657	0.0782932	5.36023	0.172937	13.2924	2.03773	9.72106	0.551959	1.20678	0.0509096	6.64219	0.0966507	4.38012	0.399136	7.50496	0.365679	65.7405	6.57405
Methyl propanoate	Esters	V8	905.598	1	0.294574	0.0484099					0.0301394	0.00151165	0.102673	0.0330509	0.0446263	0.00336376					0.0171641	0.0026911			0.489177	0.0489177
Methyl butanoate	Esters	V13	983.985	1	21.1937	4.65787	7.81997	0.577314													0.137733	0.00752302			29.1514	2.91514
Methyl 2-methylbutanoate	Esters	V14	1006.9	1					0.246887	0.0736006	0.208003	0.0105731	0.217402	0.0815501	0.19603	0.00334716	0.0909712	0.0102576	0.0922786	0.0100183	0.0518375	0.00384715	0.0850171	1.58688e-05	1.18843	0.118843
Methyl isopentanoate	Esters	V15	1017.76	1					0.0570269	0.010213	0.0639784	0.0124293			0.0904849	0.0177907									0.21149	0.021149
Ethyl butanoate	Esters	V18	1041.62	1	49.9978	7.85758	19.559	1.00582																	69.5568	6.95568
Ethyl 2-methylbutanoate	Esters	V20	1052.07	1			0.0636721	0.0178291	0.126984	0.0362266	0.123984	0.00257553	0.124345	0.0349327	0.120514	0.0053645	0.0690017	0.000252327	0.0569044	0.00857879					0.685405	0.0685405
Butyl acetate	Esters	V21	1071.72	2	0.108085	0.00564018																			0.108085	0.0108085
Methyl pentanoate	Esters	V23	1082.51	2	0.44841	0.0670196																			0.44841	0.044841
Propyl butanoate	Esters	V27	1116.42	1	1.16911	0.23606																			1.16911	0.116911
Ethyl pentanoate	Esters	V29	1130.51	2	0.951184	0.157657																			0.951184	0.0951184
Butyl butanoate	Esters	V34	1213.22	2	1.44465	0.380364																			1.44465	0.144465
(Z)-3-Hexenyl acetate	Esters	V40	1310.54	1			0.257567	0.0298801																	0.257567	0.0257567
Methyl lactate	Esters	V41	1311.39	1			0.100599	0.0154745	0.536789	0.0436248	0.471176	0.0958396			0.490875	0.0477087									1.59944	0.159944
Ethyl lactate	Esters	V44	1341.37	1			0.737218	0.0445177	1.22286	0.0877185	0.916005	0.00838856	0.915579	0.125934	1.19068	0.0289996					0.0753879	0.00291645	0.0875165	0.0197949	5.14524	0.514524
Benzyl acetate	Esters	V66	1719.81	1					0.0325109	0.00566066	0.0481014	0.00298158	0.0508876	0.00311237	0.047221	0.00385889					0.0349466	0.00331389	0.0242063	0.00183587	0.237874	0.0237874
Methyl salicylate	Esters	V69	1752.44	1	0.0792651	0.00693482	0.129199	0.0129827							0.0444604	0.00270564									0.252924	0.0252924
Methyl hydrocinnamate	Esters	V73	1833.67	1	0.0439074	0.0105804	0.067324	0.0229443	0.118336	0.00718095	0.11966	0.0345041	0.156711	0.017963	0.0931554	0.00899327					0.0874358	0.0135285	0.0370074	0.00454348	0.723537	0.0723537
3-Hydroxy-2,4,4-trimethylpentyl 2-methylpropanoate	Esters	V77	1853.3	3	0.348624	0.0125133					0.326581	0.0365704	0.407101	0.149531	0.267034	0.015232	0.452598	0.0722032	0.484298	0.0503674	0.358876	0.0571354	0.494185	0.141072	3.1393	0.31393
Ethyl hydrocinnamate	Esters	V79	1873.36	1	0.0581259	0.00192073	0.0953669	0.0106099	0.0627648	0.0011548	0.0672377	0.00785262	0.0647727	0.00534744	0.0625723	0.0104487					0.0403287	0.00175712			0.451169	0.0451169
o-Guaiacol	Phenols	V76	1848.03	1	0.611936	0.0145727	0.174068	0.00965236	1.63911	0.0127943	0.172209	0.0028556	2.18549	0.220786	0.404838	0.0391187					1.49241	0.0169562			6.68007	0.668007
p-Creosol	Phenols	V81	1942.87	1	2.47876	0.0609692	1.7905	0.049573	0.609751	0.00925043	0.0584326	0.000598787	0.647367	0.0558446	0.92797	0.0744633	0.0130831	0.000140591	0.0207801	0.00495908	0.0311294	0.00545826	0.0763693	0.00185591	6.65414	0.665414
Phenol	Phenols	V83	1994.18	1	0.270748	0.000408262	0.136519	0.0115161	0.197183	0.0190844	0.0901209	0.00419926	0.333369	0.0386911	0.150581	0.00640416	0.0506809	0.00522099	0.0542751	0.00212664	0.0779038	0.00698449	0.0631157	0.0122993	1.4245	0.14245
p-Ethylguaiacol	Phenols	V84	2009.54	1			0.0205145	0.00439331	0.0119922	0.00141146	0.0291945	0.00207592	0.0228986	0.000218065									0.0356264	0.000709834	0.120226	0.0120226
p-Cresol	Phenols	V86	2062.49	1	0.058577	0.00166922	0.0357122	0.00699974	0.017839	0.00569932			0.0285862	0.000727211	0.0237106	0.00178526	0.0318399	0.00183748	0.0344258	0.000925781	0.037999	0.00149625	0.0353446	0.000642252	0.304034	0.0304034
4-Ethylphenol	Phenols	V88	2162.12	1	0.763665	0.0331597	0.436273	0.0185383	1.46285	0.0285207	4.92719	0.269838	3.5733	0.329923	0.54614	0.0495103	0.195332	0.00488524	22.3404	0.00051007	0.0603867	0.000148099	6.74883	0.306195	41.0544	4.10544
Dimethyl sulfide	Sulfur compounds	V2	735.968	1	0.664114	0.0959912	0.559452	0.024492	1.70781	0.910801	2.33603	0.0186861	1.278	0.542699	1.83626	0.0185291	5.49033	0.247011	1.56318	0.00751449	1.47829	0.124672	1.54226	0.104247	18.4557	1.84557
Dimethyl Sulfoxide	Sulfur compounds	V60	1554.61	1					0.220901	0.0118064	0.290795	0.0173158	0.189937	0.0102292	0.210124	7.52911e-05	0.25789	0.00533164	0.16823	0.00480464	0.148353	0.0255048	0.182764	0.010825	1.669	0.1669
D-Limonene	Terpenes	V32	1187.44	1															0.861761	0.258919					0.861761	0.0861761
(E)-Linalool oxide	Terpenes	V52	1466.16	1			0.108465	0.000971368	0.178149	0.00363938	0.321888	0.00284541	0.298087	0.0511171	0.261515	0.0223406					0.197439	0.0135128			1.36554	0.136554
Linalool	Terpenes	V59	1550.12	1	0.415059	0.0275346	0.515101	0.0173892	0.252696	0.00571674	0.433742	0.0261662	0.385121	0.0227451	0.375033	0.0238041	0.0821484	0.00171745	0.378303	0.021472	0.478863	0.00338496	0.329783	0.00563292	3.64585	0.364585
α-Terpineol	Terpenes	V65	1690.66	1	0.2951	0.00449352	0.278577	0.00184766	0.181192	0.0139103	0.405699	0.00975365	0.321983	0.000707282	0.305433	0.02382	0.113577	0.00337315	0.198968	0.00166947	0.348842	0.0108608	0.265281	0.0185592	2.71465	0.271465
β-Damascenone	Terpenes	V72	1807.35	1			0.249051	0.0303239	0.247504	0.00668922	0.251045	0.0348055	0.229613	0.00830524	0.22783	0.00894809			0.143283	0.00208602			0.273264	0.0224287	1.62159	0.162159
Geraniol	Terpenes	V75	1844.41	1			0.0735656	0.00467954			0.0548513	0.0023283							0.0838851	0.0145233	0.0587794	0.00502336	0.083143	0.00511025	0.354224	0.0354224
Styrene	Other compounds	V36	1248.41	1	0.506317	0.022596	0.372478	0.0155053					0.203024	0.0729301	0.176543	0.0191805	0.139564	0.00741407	0.161912	0.00517621	0.270531	0.0694345			1.83037	0.183037
Theaspirane	Other compounds	V57	1527.03	1	0.913101	0.125017	0.235663	0.00572046			0.114977	0.0231802	0.137531	0.00514033	0.0840669	0.0132102			0.524703	0.000576286	1.64449	0.0122602	0.108658	0.0021553	3.76319	0.376319
1,4-Dimethoxybenzene	Other compounds	V67	1725.6	1	0.125376	0.0341128							0.162428	0.0243542			0.141752	0.0069597	0.128489	0.0222208	0.0814608	0.00467032	0.122211	0.0504354	0.761716	0.0761716
2,3-Dihydrobenzofuran	Other compounds	V90	2370.15	2							0.233455	0.00540329							1.33417	0.0338576			0.400362	0.0885322	1.96799	0.196799
Total in sample					410.099		184.741		109.682		102.142		122.505		113.096		50.1528		91.3363		80.8138		87.8204		1352.39	135.239
Notes:
Id, Identification: 1, identified, mass spectrum and RI were in accordance with standards; 2, tentatively identified, mass spectrum matched in the standard NIST 2017 library and RI matched with literature; 3, tentatively identified, mass spectrum agreed with the standard NIST 2017. SD, standard deviation

## Sheet: Table S2
Supplementary material to: Multi-statistical approach for the study of volatile compounds of industrial spoiled Manzanilla Spanish-style table olive fermentations
Table S2. Significant (p≤0.05) contributions (standized coefficients) of spoiled and normal samples to the ANOVA model of each clr transformed volatile compound identified in them.
		Industry A						Industry B
Volatile organic compound	Reference	F282 (butyric)	F283 (butyric)	F284 (normal)	F285 (normal)	F286 (normal)	F309 (normal)	F502 (normal)	F508 (sulfidic)	F562 (putrid)	F592 (normal)
Acetaldehyde	V1	0.076	0.273	-0.915	0.091	0.142	0.246	0.112	0.487	-0.808	0.198
Dimethyl sulfide	V2	-0.33	-0.54			-0.325			1.17	0.193
Acetone	V3	-1.167	-0.186			-0.096		0.229	0.57	0.395	0.142
Methyl acetate	V4	-0.888	-0.684	0.372			0.173		0.468	0.505	0.144
Ethyl acetate	V5	-1.009	0.359	0.097	-0.419	0.355	0.236	-0.209	-0.265	0.442	0.277
Methanol	V6	-0.26	-0.649		-0.29	-0.317			1.049	0.324
2-Butanone	V7	0.353	0.061	-1.214	-0.099	0.524		-0.093	0.281	0.116	0.046
Methyl propanoate	V8	0.83	-0.487144	-0.503181	0.201354	0.483138	0.345635	0.185669	-0.239703	-0.391244	-0.285383
2-Methylbutanal	V9	-1.20737	-0.0845444	0.110329		-0.0924344			0.608317	0.24344	0.174531
Ethanol	V10		-0.277421		-0.570502	-0.492047			1.03788	0.434313
2-Pentanone	V11	-0.624865	-0.660772	0.23868	0.171329	-0.708216	0.209005	0.164237	0.528509	0.356749	0.218248
2,3-Butanedione	V12	-0.276786	0.521305	0.845459	-0.410388	0.625583	-0.357004	-0.324452	-0.113375	-0.241199	-0.180547
Methyl butanoate	V13	0.886964	0.749147	-0.298524	-0.345943	-0.32791	-0.312086	0.300935	-0.157575	-0.238642	-0.171974
Methyl 2-methylbutanoate	V14	-0.847622	-0.901591	0.311638	0.191553	0.227162	0.242947		0.37301	0.223756	0.116759
Methyl isopentanoate	V15	-0.287675	-0.347659	0.665777	0.593012	-0.426918	0.743684	-0.350785	-0.0713201	-0.240559	-0.18619
2-Butanol	V16	0.29243		-1.29068		0.345434	0.0799565	0.106781	0.284187		0.0924918
1-Propanol	V17	-0.286296	-0.323483	-0.334586	-0.395957	0.678465	0.636689	0.714446	-0.152168	-0.257087	-0.187845
Ethyl butanoate	V18	0.949051	0.826545	-0.240486	-0.284516	-0.267772	-0.253079	-0.23391	-0.10961	-0.184884	-0.135062
2-Methyl-3-buten-2-ol	V19	-0.244091	-0.28562	-0.298019	0.489409	-0.340492	-0.317621	-0.287784	0.821662	0.699641	-0.159042
Ethyl 2-methylbutanoate	V20	-0.659669	0.197166	0.318977	0.233003	0.262045	0.288198	-0.714067	0.455337	0.269957	-0.436668
Butyl acetate	V21	1.28899	-0.16803	-0.189063	-0.305317	-0.261108	-0.222313	-0.1717	0.156494	-0.0422545	-0.057491
Hexanal	V22	-0.602947	0.433567	0.402484	0.287651	0.438427	0.295823	0.301973	-0.403773	-0.559572	-0.39822
Methyl pentanoate	V23	1.30812	-0.165	-0.182	-0.275	-0.24	-0.209	-0.168	0.094	-0.065	-0.067
2-Methyl-2-butenal	V24	-0.0751659	-0.143627	-0.164068	-0.277051	-0.234085	-0.196382	-0.147194	1.32258		-0.0426751
Isobutanol	V25	-0.603332	-0.646471	0.328254		-0.703471	0.111524	0.221048	0.554655	0.344937	0.229878
3-Pentanol	V26	-0.650414	-0.688215	-0.699501	0.245566	0.233332	0.296579	0.3078	0.405412	0.269774	0.187607
Propyl butanoate	V27	1.316	-0.164	-0.178	-0.26	-0.229	-0.202	-0.166	0.064	-0.075	-0.071
2-Pentanol	V28	-0.85952	-0.903287	0.18487	0.171623	0.169816	0.177194	0.166205	0.430506	0.24051	0.148977
Ethyl pentanoate	V29	1.31431	-0.163967	-0.179171	-0.263204	-0.231247	-0.203205	-0.16662	0.0706109	-0.0730519	-0.0700724
1-Butanol	V30	1.25385	0.1029	-0.200725	-0.335931	-0.36524	-0.264224	-0.173708	0.124647	-0.0883271	-0.0357118
3-Buten-1-ol	V31	-0.101965	-0.180943	1.2756	-0.334863	-0.285297	-0.241803	-0.185058	0.182897	-0.0399299	-0.0594626
D-Limonene	V32	-0.109295	-0.159525	-0.174522	-0.257418	-0.225894	-0.198231	-0.162142	0.0718766	1.31597	-0.067633
Isopentanol	V33	-0.826901	-0.445257	0.0231086	-0.230177	-0.230177	-0.120064	0.183032	0.80746	0.381364	0.270309
Butyl butanoate	V34	1.31678	-0.163344	-0.177787	-0.257615	-0.227257	-0.200619	-0.165865	0.0594947	-0.0769787	-0.0716522
3-Methyl-3-buten-1-ol	V35	-0.881909	-0.430689	-0.132421			0.243517	0.474486	-0.17028	0.00882957	0.543568
Styrene	V36	0.418091	0.329912	-0.67035	-0.737057	0.17695	0.182192	0.275505	0.363329	0.272469	-0.409899
1-Pentanol	V37	-0.297885	-0.875763	0.289166	-0.270871	-0.154177			0.925112	0.229434	0.109494
Acetoin	V38	-0.924877	-0.00620206	0.481437	0.378231	0.141578	0.276091	0.111279	-0.772218	0.243298	0.047886
4-Penten-1-ol	V39	-1.27784	-0.103084	0.241242	0.0124743	0.0720411	0.0813696	0.116027	0.417889	0.226337	0.143254
(Z)-3-Hexenyl acetate	V40	-0.109909	1.2981	-0.192957	-0.298501	-0.258364	-0.223144	-0.177194	0.120763	-0.0596744	-0.0664914
Methyl lactate	V41	-0.366652	0.380568	0.631068	0.542229	-0.460987	0.597786	-0.409408	-0.220075	-0.334732	-0.241359
Prenol	V42	-0.970014	0.15296	0.184482	0.19	0.254049	0.234707	0.278504	-0.799477	0.151118	0.217238
6-Methyl-5-hepten-2-one	V43	-0.876698	0.144807	0.307519	0.253706	0.0316663	0.194137	0.121142	0.390157	0.301254	-0.582064
Ethyl lactate	V44	-0.710846	0.366027	0.434097	0.320201	0.345295	0.410543	0.00141381	-0.56188	-0.678405	0.0493406
1-Hexanol	V45	-1.00486	-0.325699						0.773114		0.26099
(E)-3-Hexen-1-ol	V46	1.21402	-0.491318	-0.251623	-0.278125	-0.0474698	-0.0625218	-0.167075	0.222518	-0.218923	0.0540115
(Z)-3-Hexen-1-ol	V47	-1.337	0.079	0.132296	0.122487	0.161978	0.172298	0.186454	0.193119	0.097801	0.128557
(E)-2-Hexen-1-ol	V48	-0.724575	-0.79006	0.273009	0.208323	0.262029	0.303185	0.204851	-0.488378	0.431457	0.21477
5-Hexen-1-ol	V49	-1.3121	-0.0323967	0.229813	0.0647599	0.132767	0.13989	0.119917	0.345257	0.154926	0.105433
Acetic acid	V50	-0.652563	0.113075	0.374919		0.248386	0.360336		-1.03607	0.221632	0.204899
1-Heptanol	V51	0.469025	0.352805	0.495525	0.458059	-0.534689	-0.513601	0.435627	-0.307686	-0.415723	-0.294719
(E)-Linalool oxide	V52	-0.596868	0.275028	0.350157	0.379411	0.393559	0.396742	0.379911	-0.428693	-0.560244	-0.395115
2-Propyl-1-pentanol	V53	-0.100898	-0.145981	-0.159442	-0.233843	-0.205549	-0.180721	-0.14833	1.33354	-0.065486	-0.0625823
2-Ethyl-1-hexanol	V54	-0.71049	-0.748695	0.279726	0.225195	0.25803	0.254571	0.295833	-0.572686	0.372462	0.232141
6-Hepten-1-ol	V55	-0.403972	-0.435166	0.461376	-0.495959	0.422884	-0.459203	-0.436791	0.494362	0.433619	0.280974
Benzaldehyde	V56	0.423856	0.435316	0.485706	0.429947	-0.495545	-0.477155	-0.453163	0.455238	-0.391802	-0.276645
Theaspirane B	V57	0.469462	0.176382	-0.910731	-0.0483096	0.0157926	-0.0488527	0.527679	-0.67872	0.406596	0.0608444
Propanoic acid	V58	0.77952	0.263708	0.0928192	0.0974325	0.357008	0.187675	0.0595247	-0.527604	-0.642485	-0.447839
Linalool	V59	0.491437	0.434644	-0.608175	-0.461851	-0.403515	-0.249815	0.320782	-0.409273	0.638841	0.165642
Dimethyl sulfoxide	V60	-0.849327	-0.898936	0.199262	0.169859	0.119679	0.16643	0.134171	0.472306	0.250729	0.158198
1-Octanol	V61	0.694896	0.125334	-0.441188	-0.574314	-0.451142	-0.590559	0.268728	0.290281	0.430477	0.166019
Butanoic acid	V62	0.890472	0.713014		-0.157396	-0.187594	-0.219042	0.0330252	-0.728153	-0.1477	-0.1293
1-Nonanol	V63	0.360922	0.228099	0.0421327	-0.0355951			0.178684	-1.27725	0.22407	0.209913
2-Methylbutanoic acid	V64		0.0501881	0.204099	0.103511	0.188189	0.158682		-1.29744	0.335254	0.197033
α-Terpineol	V65	0.512396		-0.941628	-0.275401	-0.394936	-0.238774	0.325609	0.480603	0.177971	0.268352
Benzyl acetate	V66	-0.596731	-0.664316	0.331446	0.323568	0.380641	0.398214	0.368302	-0.35296	-0.543644	0.238464
1,4-Dimethoxybenzene	V67	0.352767	-0.509914	-0.522072	-0.589276	0.3009	-0.541293	0.245155	0.521751	0.390374	0.235866
Pentanoic acid	V68	1.325	-0.161	-0.173	-0.24	-0.215	-0.192	-0.163	0.024	-0.089	-0.077
Methyl salicylate	V69	0.717192	0.763663	-0.329405	-0.416712	-0.38351	0.50597	-0.316366	-0.0698954	-0.219154	-0.168901
1-Decanol	V70	0.433662	0.218854	0.207492	0.294316	-0.78209	-0.752296	0.328437	-0.461369	0.231266	0.188989
3,4-Dimethylbenzaldehyde	V71	-0.109326	1.29687	-0.193454	-0.300369	-0.259711	-0.224033	-0.177486	0.124344	-0.0584387	-0.0660063
β-Damascenone	V72	-0.71541	0.314628	0.300087	0.224146	0.238331	0.262827	-0.764927	-0.545652	0.299159	0.259481
Methyl hydrocinnamate	V73	0.137238	0.179848	0.323879	0.201524	0.327467	0.222367	0.255782	-0.774043	-0.978833	0.0702819
Hexanoic acid	V74	0.511106	0.461069	0.429489	0.360156	0.443681	-0.544377	-0.509347	-0.282196	-0.419754	-0.301752
Geraniol	V75	-0.417945	0.436561	-0.482454	0.283713	-0.533261	-0.505903	0.390905	-0.238766	0.549113	0.34751
o-Guaiacol	V76	0.333036	0.101726	0.43182	0.0230339	0.434788	0.199627	0.427284	-0.567827	-0.679534	-0.472227
3-Hydroxy-2,4,4-trimethylpentyl 2-methylpropanoate	V77	0.222249	-0.865953	-0.87885	0.0835435	0.142014	0.101354	0.180617	0.420436	0.310439	0.190614
Benzyl alcohol	V78	0.24106		0.229414		0.264614	0.549165		-0.648299	-0.971062
Ethyl hydrocinnamate	V79	0.366245	0.425083	0.300368	0.208469	0.240703	0.266811	0.204544	-0.533597	-0.719042	-0.509543
Phenylethyl alcohol	V80	0.548467	0.341586	-0.177549	-0.544975		0.0835648	0.292079	-0.419999	-0.766868	0.414589
p-Creosol	V81	0.718461	0.564053	0.259324	-0.472745	0.204532	0.337387	-0.510941	-0.41828	-0.493397	-0.126379
1-Dodecanol	V82	0.4388	-0.536067	-0.550395	0.1684	-0.599472	0.265752	0.307757	0.515326	-0.450389	0.295354
Phenol	V83	0.822064		0.282347	-0.711961	0.494726	-0.0384553	-0.427964	0.212774	-0.331354	-0.232485
p-Ethylguaiacol	V84	-0.448708	0.431892	0.264023	0.392281	0.370508	-0.576049	-0.524376	-0.189303	-0.392217	0.450757
Octanoic acid	V85	0.40349							-1.235
p-Cresol	V86	0.342718	0.11376	-0.122407	-1.23548		-0.0664647	0.131092	0.440603	0.244592	0.137187
Nonanoic acid	V87	0.362751	0.28378		0.21398	0.282811	0.279136		-0.770053	-0.942749	0.125938
4-Ethylphenol	V88	-0.0877856	-0.3058		0.204312	0.161847	-0.299727	-0.835297	-0.201153	0.864638	0.337741
n-Decanoic acid	V89	0.465996	0.308489	0.283826	0.191317	0.589097	-0.647044	-0.606108	-0.340662	-0.501412	0.172067
2,3-Dihydrobenzofuran	V90	-0.264273	-0.301568	-0.312704	0.470492	-0.350847	-0.330308	-0.303511	-0.129754	0.860025	0.444383
Benzoic acid	V91	1.06773	0.328149		-0.445726	-0.355676	-0.341638	-0.382593	0.264942	-0.058212	-0.128622
Note: In bold the most relevant coefficients while non significant ones are omitted.

## Sheet: Table S3
Supplementary material to: Multi-statistical approach for the study of volatile compounds of industrial spoiled Manzanilla Spanish-style table olive fermentations
Table S3. Log-ratio variances (variation array) and clr variances of the volatile organic compounds (VOCs) in butyric, sulfidic, putrid, and normal Spanish-style Manzanilla table olives, regadless of fermentation condition (spoiled or normal).
		Variance ln(Xi/Xj)
	Xi\Xj	V1	V2	V3	V4	V5	V6	V7	V8	V9	V10	V11	V12	V13	V14	V15	V16	V17	V18	V19	V20	V21	V22	V23	V24	V25	V26	V27	V28	V29	V30	V31	V32	V33	V34	V35	V36	V37	V38	V39	V40	V41	V42	V43	V44	V45	V46	V47	V48
Volatile organic compound
Acetaldehyde	V1		1.9165	2.6354	2.4961	2.2862	1.9069	1.9284	2.4257	2.9187	1.8408	6.5558	5.2758	9.2294	3.6069	2.8252	1.1579	4.4302	11.5588	4.4359	3.2465	2.3775	2.6605	3.3046	1.6132	4.7371	3.5163	4.1344	4.6774	3.9418	4.1789	3.2759	5.8792	2.2273	4.3399	1.882	3.3671	2.09	7.6642	2.9893	2.0262	5.3879	4.6781	3.8938	4.9178	1.5974	2.5272	5.7671	2.903
Dimethyl sulfide	V2	2.8101		0.374	0.4184	1.2409	0.0763	3.2325	2.3656	0.6983	0.2692	2.2846	3.3088	11.7298	0.8504	1.0361	2.2912	4.9925	14.3676	1.3552	1.2556	1.4029	2.1883	2.4884	0.195	1.0456	2.5862	3.4249	1.4773	3.2093	3.9303	0.8071	2.3077	0.2511	3.654	0.9669	3.6355	0.1866	4.8986	0.7573	2.1411	3.809	3.827	1.3825	5.1669	0.3716	1.9224	4.1429	0.8671
Acetone	V3	-0.1842	-2.9943		0.3507	1.0098	0.3658	4.0871	3.7196	0.2553	0.6329	1.8204	3.6594	13.7669	0.7753	1.5407	2.9491	4.5903	17.0454	1.7019	1.5873	2.5756	2.3028	4.0666	0.813	0.7979	1.9906	5.2761	0.9901	5.0018	5.802	1.2529	1.9556	0.0744	5.5655	0.7987	4.3021	0.5098	3.8377	0.2508	2.4636	4.318	2.6956	1.2318	5.0952	0.4596	3.3544	2.5203	0.7133
Methyl acetate	V4	2.9256	0.1154	3.1097		0.4158	0.2457	3.6561	2.4169	0.7487	0.3091	2.6836	2.4701	12.3747	0.458	0.6724	2.6559	4.0301	15.2162	2.2973	1.0474	1.7624	1.3037	3.0113	0.8926	1.3361	2.666	4.0579	1.2465	3.8186	4.5866	0.5869	2.0573	0.2002	4.3113	0.2962	4.1354	0.1404	2.652	0.3683	2.1055	2.972	1.9114	1.0414	3.4873	0.1161	2.2554	3.0404	0.1316
Ethyl acetate	V5	4.0301	1.22	4.2143	1.1046		0.8945	3.1958	2.5612	1.3853	0.6452	4.6198	1.9381	11.0004	1.3222	1.1883	2.4961	3.9238	13.3894	3.507	1.2094	2.0589	0.9054	3.346	1.5009	2.8028	3.6363	4.4183	2.578	4.1735	4.6557	0.9979	2.3827	0.7398	4.6773	0.3154	3.7976	0.7227	2.4542	0.7958	1.3142	3.0616	1.1939	1.51	2.5424	0.3139	2.6585	2.9876	0.4383
Methanol	V6	3.0946	0.2844	3.2787	0.169	-0.9355		2.9442	1.9498	0.8873	0.1039	2.5974	2.9982	10.8902	0.8698	0.9494	2.0188	4.3748	13.6391	1.7064	1.3567	1.0838	1.8952	2.0964	0.2689	1.1703	2.6454	2.9838	1.6047	2.7788	3.463	0.6151	2.0018	0.1965	3.202	0.6362	3.2025	0.0601	4.4531	0.7565	1.9131	3.7898	3.2703	1.4326	4.8652	0.2185	1.5543	4.2211	0.5679
2-Butanone	V7	1.2933	-1.5168	1.4775	-1.6322	-2.7368	-1.8012		1.5663	5.1717	2.7445	9.7271	6.1307	9.0077	4.8622	4.9245	0.2813	4.6941	10.7752	4.584	4.2343	2.3293	4.3423	2.7853	2.7227	7.3109	4.206	3.2978	6.2105	3.1735	3.6579	4.6998	4.4331	3.6175	3.4332	3.2281	2.168	3.1055	9.7206	4.9087	3.417	9.1079	6.5172	5.5017	8.1311	2.902	2.2483	9.114	3.5691
Methyl propanoate	V8	-1.4435	-4.2537	-1.2594	-4.3691	-5.4737	-4.5381	-2.7369		5.0338	1.6684	8.1154	4.2417	7.5404	3.4743	2.38	1.2971	4.1574	9.4714	4.7045	3.1885	0.7393	2.7384	0.8457	2.1713	5.7017	5.2938	1.1228	5.3135	1.0492	1.6152	2.4586	4.3916	3.0825	1.2062	2.2816	2.5113	1.7552	7.1918	4.3156	3.2649	5.5046	5.6155	4.1187	5.8915	2.0361	0.3671	9.5322	2.2794
2-Methylbutanal	V9	0.8225	-1.9876	1.0067	-2.103	-3.2076	-2.272	-0.4708	2.2661		1.2258	1.7105	3.861	15.951	0.8391	1.7992	3.9958	5.8002	18.9328	1.9743	1.5117	3.7262	2.6292	5.5036	1.2254	0.9566	2.3425	6.9061	0.9806	6.5902	7.4004	1.7215	2.9505	0.358	7.2381	1.2931	5.8616	1.02	3.8585	0.1946	2.8681	4.0545	2.9104	1.3601	4.7349	0.821	4.6229	1.7541	1.2525
Ethanol	V10	5.1997	2.3896	5.3839	2.2742	1.1696	2.1052	3.9064	6.6433	4.3772		3.3634	2.441	9.2745	1.2556	0.8805	1.9546	4.5715	11.6965	1.985	1.237	0.7358	1.5559	1.6427	0.2956	1.6453	3.4752	2.4589	2.3576	2.2693	2.7608	0.4103	1.8614	0.3837	2.6615	0.6185	2.7204	0.1247	4.3526	0.9827	1.2518	3.4124	3.1166	1.4227	4.4349	0.2036	1.2929	4.6175	0.6255
2-Pentanone	V11	0.4801	-2.3301	0.6642	-2.4455	-3.55	-2.6145	-0.8133	1.9236	-0.3425	-4.7197		8.5271	20.7433	2.4186	3.3331	7.6223	9.7436	24.4232	2.947	4.6663	5.9027	6.7686	7.5826	3.3479	0.4553	3.739	8.9195	1.8113	8.6177	9.75	3.7275	4.334	2.1797	9.237	3.7431	9.7852	2.8808	6.2408	2.3333	6.8847	6.0438	6.2566	3.8435	9.4198	3.3012	6.7582	4.8085	3.2176
2,3-Butanedione	V12	-1.4528	-4.2629	-1.2686	-4.3783	-5.4829	-4.5474	-2.7461	-0.0092	-2.2753	-6.6525	-1.9329		11.3993	3.2486	3.0538	6.0657	6.6312	13.0904	6.4242	2.0665	3.5869	1.5499	4.7168	3.1426	5.5125	8.9684	5.6832	5.3345	5.4612	5.8099	1.4185	5.3577	3.053	5.9189	2.9	5.7736	2.4998	4.4483	2.7849	2.6183	4.1848	3.9471	2.8337	3.0454	2.3597	4.3021	5.6822	2.8526
Methyl butanoate	V13	-0.6789	-3.4891	-0.4948	-3.6045	-4.709	-3.7735	-1.9723	0.7646	-1.5015	-5.8787	-1.159	0.7738		16.928	11.9274	8.9822	15.4846	0.9561	14.0848	13.1877	6.0837	10.6547	5.1909	9.6288	16.2089	19.8806	4.795	20.5771	4.8663	3.5091	9.9919	12.2799	12.7836	4.7298	11.6011	5.721	11.1213	19.684	15.2381	6.1878	13.9708	16.0402	13.5199	15.6825	11.0109	6.9223	22.6406	13.0381
Methyl 2-methylbutanoate	V14	-0.2105	-3.0206	-0.0263	-3.1361	-4.2406	-3.3051	-1.5038	1.233	-1.033	-5.4102	-0.6906	1.2423	0.4684		1.0954	3.8388	4.5195	19.843	2.7063	1.2302	3.2476	2.1387	4.731	1.7136	1.5437	2.3037	5.9355	0.4157	5.6622	6.8659	1.4112	3.2455	0.6819	6.2238	1.0312	6.2964	0.6592	2.7099	0.5225	4.1096	3.497	2.5822	1.4494	3.8508	0.7744	3.4833	2.7638	0.5234
Methyl isopentanoate	V15	-1.7933	-4.6035	-1.6092	-4.7189	-5.8234	-4.8879	-3.0867	-0.3498	-2.6159	-6.9931	-2.2734	-0.3405	-1.1144	-1.5828		3.721	5.2615	14.1178	3.1107	1.007	1.9348	1.3535	2.9679	1.541	2.1913	4.2967	3.869	2.465	3.6611	4.3081	0.8672	3.5642	1.3002	4.0903	1.0719	5.0952	0.7054	2.788	1.4348	2.522	1.1123	2.8685	1.2038	2.7509	0.7443	2.2717	4.5092	0.855
2-Butanol	V16	1.064	-1.7462	1.2481	-1.8616	-2.9662	-2.0306	-0.2294	2.5075	0.2414	-4.1358	0.5839	2.5167	1.7429	1.2744	2.8573		3.834	11.392	3.8281	3.7984	1.8268	3.5591	2.4078	2.0348	5.611	2.8948	3.0044	4.8589	2.862	3.3822	3.8603	3.9683	2.579	3.1585	2.1363	2.1647	2.2103	8.231	3.8011	2.9439	7.6683	5.2208	4.5128	7.131	1.9955	1.7664	7.631	2.5948
1-Propanol	V17	-1.0388	-3.8489	-0.8546	-3.9643	-5.0689	-4.1333	-2.3321	0.4048	-1.8613	-6.2385	-1.5188	0.414	-0.3598	-0.8283	0.7546	-2.1027		20.2206	9.3385	5.6908	5.9342	3.5269	7.182	5.4285	7.5926	4.0913	8.2277	4.9864	7.9886	9.0872	5.7559	7.8769	4.4638	8.4809	3.3541	4.5656	4.1642	6.7619	4.6131	6.6524	8.6944	4.3968	5.2176	5.9165	3.8189	5.5706	6.22	3.7575
Ethyl butanoate	V18	-0.786	-3.5962	-0.6019	-3.7116	-4.8161	-3.8806	-2.0794	0.6575	-1.6086	-5.9858	-1.2661	0.6668	-0.1071	-0.5755	1.0073	-1.85	0.2528		16.2113	14.769	7.9099	13.3379	6.7425	11.9178	19.6934	24.0747	6.1615	24.4022	6.2726	4.6505	12.2703	14.5086	15.8373	6.0555	14.6731	8.1301	13.793	22.9203	18.3896	7.8058	15.5158	19.5375	16.3243	17.8448	13.6878	8.7849	26.6235	15.9205
2-Methyl-3-buten-2-ol	V19	-1.4952	-4.3053	-1.3111	-4.4208	-5.5253	-4.5898	-2.7885	-0.0517	-2.3177	-6.695	-1.9753	-0.0424	-0.8163	-1.2847	0.2981	-2.5592	-0.4564	-0.7092		2.3964	3.1973	5.0215	4.3152	1.5402	2.3317	3.6973	5.2735	3.1097	5.0532	5.8216	3.0414	1.8595	1.897	5.5074	3.4896	5.2586	2.098	7.3546	2.5846	3.8362	6.1111	6.8915	2.3224	9.2167	2.3949	4.2353	6.357	2.8525
Ethyl 2-methylbutanoate	V20	-0.725	-3.5351	-0.5408	-3.6506	-4.7551	-3.8196	-2.0183	0.7185	-1.5475	-5.9247	-1.2051	0.7278	-0.0461	-0.5145	1.0683	-1.789	0.3138	0.061	0.7702		2.8445	1.2852	4.1815	1.4898	3.2359	4.5823	5.2874	2.6705	5.0354	5.7165	1.3469	3.0813	1.4722	5.5539	1.8726	4.5559	1.1739	3.4353	1.2527	2.1768	2.1568	3.4804	0.5815	3.0337	1.0392	3.5759	3.7204	1.4211
Butyl acetate	V21	-2.1799	-4.99	-1.9957	-5.1054	-6.21	-5.2744	-3.4732	-0.7363	-3.0024	-7.3796	-2.6599	-0.7271	-1.5009	-1.9694	-0.3865	-3.2438	-1.1411	-1.3939	-0.6847	-1.4549		2.9153	0.1822	1.0191	3.6203	5.6987	0.5103	4.9679	0.4257	0.6968	1.2333	2.8245	2.0394	0.605	1.9336	2.2261	1.0941	7.1758	3.3696	1.8756	4.9244	5.5874	3.4666	6.5304	1.4629	0.2262	8.857	1.995
Hexanal	V22	-0.9541	-3.7643	-0.77	-3.8797	-4.9843	-4.0487	-2.2475	0.4894	-1.7767	-6.1539	-1.4342	0.4986	-0.2752	-0.7436	0.8392	-2.0181	0.0846	-0.1681	0.5411	-0.2291	1.2257		4.1871	2.3971	4.5568	5.2546	5.2491	3.7473	5.0065	5.4442	1.5237	4.8931	1.9542	5.5059	1.1721	4.3813	1.5364	2.513	1.7164	1.8238	2.2171	1.7877	1.2186	1.2557	1.0327	3.4069	3.559	1.4734
Methyl pentanoate	V23	-2.0376	-4.8477	-1.8534	-4.9632	-6.0677	-5.1322	-3.3309	-0.5941	-2.8601	-7.2373	-2.5177	-0.5848	-1.3587	-1.8271	-0.2443	-3.1016	-0.9988	-1.2516	-0.5424	-1.3126	0.1423	-1.0835		1.921	5.0504	7.3639	0.0826	6.7411	0.0509	0.2364	2.1494	3.8066	3.3987	0.1232	3.1615	2.5693	2.0982	9.112	5.0913	2.8234	6.1982	7.425	5.0019	8.1952	2.6497	0.2413	11.5499	3.2059
2-Methyl-2-butenal	V24	-2.254	-5.0641	-2.0698	-5.1796	-6.2841	-5.3486	-3.5473	-0.8105	-3.0765	-7.4537	-2.7341	-0.8012	-1.5751	-2.0435	-0.4607	-3.318	-1.2152	-1.468	-0.7588	-1.529	-0.0741	-1.2999	-0.2164		1.7054	3.5569	2.7339	2.6207	2.5449	3.0257	0.9004	2.4572	0.6143	2.9357	1.433	2.6716	0.4617	6.3114	1.3441	1.5262	4.4051	4.7744	1.7993	5.8074	0.6433	1.6501	5.2215	1.5085
Isobutanol	V25	-0.3978	-3.208	-0.2137	-3.3234	-4.428	-3.4924	-1.6912	1.0457	-1.2204	-5.5976	-0.8779	1.0549	0.2811	-0.1873	1.3955	-1.4618	0.6409	0.3882	1.0974	0.3272	1.782	0.5563	1.6398	1.8562		3.5412	6.219	1.4341	5.9535	6.8444	1.7894	3.0246	0.9265	6.4993	2.188	6.9655	1.3671	5.2484	1.2335	4.4498	4.9922	4.76	2.6201	7.4664	1.7495	4.451	4.1993	1.8892
3-Pentanol	V26	0.4282	-2.3819	0.6124	-2.4973	-3.6019	-2.6663	-0.8651	1.8718	-0.3943	-4.7715	-0.0518	1.881	1.1072	0.6387	2.2216	-0.6357	1.467	1.2142	1.9234	1.1532	2.6081	1.3824	2.4658	2.6822	0.8261		8.6908	1.5358	8.3912	9.7958	5.4485	4.8727	2.2255	9.0061	2.5601	6.8499	2.9005	6.3847	2.5211	6.6717	8.4301	4.465	4.2422	8.0586	2.6853	5.7221	3.8984	2.5353
Propyl butanoate	V27	-1.9418	-4.7519	-1.7576	-4.8673	-5.9719	-5.0363	-3.2351	-0.4982	-2.7643	-7.1415	-2.4218	-0.489	-1.2628	-1.7313	-0.1484	-3.0057	-0.903	-1.1557	-0.4466	-1.2168	0.2381	-0.9876	0.0958	0.3122	-1.5439	-2.37		8.1408	0.0038	0.1316	2.9717	4.6735	4.5195	0.004	4.1939	3.0058	2.9798	10.6214	6.4562	3.6671	7.2615	8.8681	6.2413	9.5219	3.6544	0.4568	13.569	4.2268
2-Pentanol	V28	0.8079	-2.0023	0.992	-2.1177	-3.2222	-2.2867	-0.4855	2.2514	-0.0147	-4.3919	0.3278	2.2607	1.4868	1.0184	2.6012	-0.2561	1.8467	1.5939	2.3031	1.5329	2.9878	1.762	2.8455	3.0619	1.2057	0.3797	2.7496		7.8255	9.3119	2.7999	4.1068	1.107	8.4721	1.8625	7.9218	1.5401	3.7609	0.878	6.0068	5.57	3.4428	2.4123	5.8281	1.6981	5.2134	2.5315	1.3402
Ethyl pentanoate	V29	-1.9624	-4.7725	-1.7782	-4.888	-5.9925	-5.057	-3.2557	-0.5189	-2.7849	-7.1621	-2.4425	-0.5096	-1.2835	-1.7519	-0.1691	-3.0264	-0.9236	-1.1764	-0.4672	-1.2374	0.2175	-1.0083	0.0752	0.2916	-1.5646	-2.3906	-0.0206	-2.7703		0.1402	2.7807	4.4729	4.2643	0.0157	3.9577	2.8979	2.776	10.2825	6.1484	3.4715	7.0186	8.5435	5.9605	9.2224	3.4242	0.3965	13.1204	3.9931
1-Butanol	V30	0.7045	-2.1056	0.8887	-2.221	-3.3256	-2.39	-0.5888	2.1481	-0.118	-4.4952	0.2245	2.1573	1.3835	0.915	2.4979	-0.3594	1.7433	1.4905	2.1997	1.4295	2.8844	1.6587	2.7421	2.9585	1.1024	0.2763	2.6463	-0.1034	2.6669		3.2563	5.1012	5.0039	0.1308	4.6015	2.9939	3.503	11.23	6.9851	3.2211	7.3618	9.2121	6.6631	9.6624	4.0333	0.8353	14.0829	4.8661
3-Buten-1-ol	V31	-2.2044	-5.0145	-2.0202	-5.13	-6.2345	-5.299	-3.4977	-0.7609	-3.0269	-7.4041	-2.6845	-0.7516	-1.5255	-1.9939	-0.4111	-3.2684	-1.1656	-1.4184	-0.7092	-1.4794	-0.0245	-1.2503	-0.1668	0.0496	-1.8066	-2.6326	-0.2626	-3.0123	-0.242	-2.9089		2.692	0.8894	3.1756	1.1275	4.16	0.4339	3.8319	1.2341	1.7491	2.7578	3.3406	1.5458	3.9081	0.6545	1.8551	5.0033	0.981
D-Limonene	V32	-1.9723	-4.7824	-1.7881	-4.8978	-6.0024	-5.0668	-3.2656	-0.5287	-2.7948	-7.172	-2.4523	-0.5195	-1.2933	-1.7618	-0.1789	-3.0362	-0.9335	-1.1863	-0.4771	-1.2473	0.2076	-1.0181	0.0653	0.2817	-1.5744	-2.4005	-0.0305	-2.7802	-0.0099	-2.6768	0.2321		2.0883	4.8872	2.9254	3.916	2.2223	5.9524	2.8409	3.3806	6.9051	5.1659	3.0031	9.0817	2.4408	3.9637	6.8236	2.1202
Isopentanol	V33	3.2794	0.4693	3.4636	0.3539	-0.7507	0.1849	1.9861	4.723	2.4569	-1.9203	2.7994	4.7322	3.9584	3.4899	5.0728	2.2155	4.3182	4.0655	4.7747	4.0044	5.4593	4.2336	5.317	5.5334	3.6773	2.8512	5.2212	2.4716	5.2418	2.5749	5.4838	5.2517		4.7893	0.5194	4.1311	0.2701	3.7504	0.2546	2.122	4.0602	2.4946	1.3673	4.5752	0.2308	2.6809	2.7962	0.5183
Butyl butanoate	V34	-1.9206	-4.7307	-1.7364	-4.8462	-5.9507	-5.0152	-3.2139	-0.4771	-2.7431	-7.1203	-2.4007	-0.4678	-1.2417	-1.7101	-0.1273	-2.9846	-0.8818	-1.1346	-0.4254	-1.1956	0.2593	-0.9665	0.117	0.3334	-1.5228	-2.3488	0.0212	-2.7285	0.0418	-2.6251	0.2838	0.0517	-5.2		4.4442	3.1245	3.1967	10.977	6.7799	3.8757	7.5186	9.209	6.5373	9.8372	3.8986	0.5267	14.0372	4.4746
3-Methyl-3-buten-1-ol	V35	1.0611	-1.7491	1.2452	-1.8645	-2.9691	-2.0335	-0.2323	2.5046	0.2385	-4.1387	0.581	2.5138	1.74	1.2716	2.8544	-0.0029	2.0998	1.8471	2.5563	1.7861	3.2409	2.0152	3.0987	3.3151	1.4589	0.6328	3.0028	0.2532	3.0235	0.3565	3.2655	3.0333	-2.2184	2.9817		4.2762	0.498	2.6143	0.7542	2.0376	3.412	1.1939	1.8702	2.955	0.2072	2.2407	3.0541	0.2525
Styrene	V36	-0.0698	-2.8799	0.1143	-2.9954	-4.0999	-3.1644	-1.3631	1.3737	-0.8923	-5.2696	-0.5499	1.383	0.6091	0.1407	1.7235	-1.1338	0.969	0.7162	1.4254	0.6552	2.1101	0.8843	1.9678	2.1842	0.328	-0.498	1.872	-0.8777	1.8926	-0.7743	2.1346	1.9025	-3.3493	1.8508	-1.1309		3.5241	10.7477	5.4926	2.6054	8.6644	7.896	4.6759	9.3459	3.5521	2.8806	10.2785	4.5792
1-Pentanol	V37	1.2578	-1.5523	1.442	-1.6677	-2.7723	-1.8368	-0.0355	2.7014	0.4353	-3.9419	0.7777	2.7106	1.9367	1.4683	3.0511	0.1939	2.2966	2.0438	2.753	1.9828	3.4377	2.212	3.2954	3.5118	1.6557	0.8296	3.1996	0.4499	3.2202	0.5533	3.4622	3.2301	-2.0216	3.1784	0.1968	1.3276		3.814	0.7207	2.0195	3.327	2.8728	1.353	4.1518	0.1568	1.4598	4.1354	0.3712
Acetoin	V38	1.3806	-1.4296	1.5647	-1.545	-2.6495	-1.714	0.0872	2.8241	0.558	-3.8192	0.9005	2.8334	2.0595	1.5911	3.1739	0.3166	2.4193	2.1666	2.8758	2.1056	3.5604	2.3347	3.4182	3.6346	1.7784	0.9523	3.3223	0.5727	3.343	0.676	3.585	3.3528	-1.8989	3.3012	0.3195	1.4504	0.1228		2.6983	5.9617	2.8937	0.9819	2.8569	2.1399	3.1873	7.7742	2.8989	2.2184
4-Penten-1-ol	V39	0.6266	-2.1835	0.8108	-2.299	-3.4035	-2.468	-0.6667	2.0701	-0.1959	-4.5731	0.1465	2.0794	1.3055	0.8371	2.4199	-0.4374	1.6654	1.4126	2.1218	1.3516	2.8065	1.5807	2.6642	2.8806	1.0244	0.1984	2.5684	-0.1813	2.589	-0.0779	2.831	2.5989	-2.6528	2.5472	-0.4345	0.6964	-0.6312	-0.754		2.6375	3.5651	1.8856	1.0533	3.582	0.4943	4.1332	1.5179	0.6917
(Z)-3-Hexenyl acetate	V40	-2.093	-4.9032	-1.9089	-5.0186	-6.1232	-5.1876	-3.3864	-0.6495	-2.9156	-7.2928	-2.5731	-0.6403	-1.4141	-1.8825	-0.2997	-3.157	-1.0543	-1.307	-0.5978	-1.368	0.0868	-1.1389	-0.0554	0.161	-1.6952	-2.5213	-0.1513	-2.9009	-0.1306	-2.7976	0.1114	-0.1208	-5.3725	-0.1724	-3.1541	-2.0232	-3.3509	-3.4736	-2.7196		3.9005	3.9443	2.4708	4.3622	1.4922	3.017	5.7055	2.6907
Methyl lactate	V41	-0.9472	-3.7573	-0.763	-3.8727	-4.9773	-4.0418	-2.2405	0.4964	-1.7697	-6.1469	-1.4273	0.5056	-0.2682	-0.7367	0.8461	-2.0111	0.0916	-0.1612	0.548	-0.2222	1.2327	0.007	1.0904	1.3068	-0.5493	-1.3754	0.9946	-1.7551	1.0152	-1.6517	1.2572	1.0251	-4.2266	0.9734	-2.0082	-0.8774	-2.205	-2.3278	-1.5738	1.1459		4.0464	2.2781	2.0213	3.0042	5.5845	5.6692	3.2869
Prenol	V42	1.0342	-1.7759	1.2183	-1.8914	-2.9959	-2.0604	-0.2591	2.4777	0.2117	-4.1656	0.5541	2.487	1.7131	1.2447	2.8275	-0.0298	2.073	1.8202	2.5294	1.7592	3.2141	1.9883	3.0718	3.2882	1.432	0.606	2.976	0.2263	2.9966	0.3297	3.2386	3.0065	-2.2453	2.9548	-0.0269	1.104	-0.2236	-0.3464	0.4076	3.1272	1.9814		3.0841	1.9861	1.9749	6.1068	2.0562	1.5317
6-Methyl-5-hepten-2-one	V43	-0.0282	-2.8383	0.156	-2.9538	-4.0583	-3.1228	-1.3215	1.4153	-0.8507	-5.2279	-0.5083	1.4246	0.6507	0.1823	1.7651	-1.0922	1.0106	0.7578	1.467	0.6968	2.1517	0.9259	2.0094	2.2258	0.3696	-0.4564	1.9136	-0.8361	1.9342	-0.7327	2.1762	1.9441	-3.3076	1.8924	-1.0893	0.0416	-1.286	-1.4088	-0.6548	2.0648	0.919	-1.0624		3.4827	1.1777	4.4852	2.9631	1.503
Ethyl lactate	V44	0.427	-2.3832	0.6111	-2.4986	-3.6031	-2.6676	-0.8663	1.8705	-0.3956	-4.7728	-0.0531	1.8798	1.1059	0.6375	2.2203	-0.637	1.4658	1.213	1.9222	1.152	2.6069	1.3811	2.4646	2.681	0.8248	-0.0012	2.3688	-0.3809	2.3894	-0.2775	2.6314	2.3993	-2.8525	2.3476	-0.6341	0.4968	-0.8308	-0.9536	-0.1996	2.52	1.3742	-0.6072	0.4552		3.198	6.808	3.8951	3.436
1-Hexanol	V45	3.0741	0.264	3.2583	0.1486	-0.956	-0.0204	1.7808	4.5177	2.2516	-2.1256	2.5941	4.5269	3.7531	3.2846	4.8675	2.0102	4.1129	3.8601	4.5693	3.7991	5.254	4.0283	5.1117	5.3281	3.472	2.6459	5.0159	2.2662	5.0365	2.3696	5.2785	5.0464	-0.2053	4.9947	2.0131	3.1439	1.8163	1.6936	2.4475	5.1672	4.0213	2.0399	3.1023	2.6471		1.9329	3.1566	0.3176
(E)-3-Hexen-1-ol	V46	0.8934	-1.9167	1.0776	-2.0321	-3.1367	-2.2012	-0.3999	2.337	0.0709	-4.3063	0.4134	2.3462	1.5724	1.1039	2.6867	-0.1705	1.9322	1.6794	2.3886	1.6184	3.0733	1.8476	2.931	3.1474	1.2913	0.4652	2.8352	0.0855	2.8558	0.1889	3.0978	2.8657	-2.386	2.814	-0.1676	0.9632	-0.3644	-0.4872	0.2668	2.9865	1.8406	-0.1408	0.9216	0.4664	-2.1807		9.927	2.2955
(Z)-3-Hexen-1-ol	V47	4.0399	1.2298	4.2241	1.1143	0.0098	0.9453	2.7466	5.4834	3.2174	-1.1598	3.5598	5.4927	4.7188	4.2504	5.8332	2.976	5.0787	4.8259	5.5351	4.7649	6.2198	4.994	6.0775	6.2939	4.4377	3.6117	5.9817	3.232	6.0023	3.3354	6.2443	6.0122	0.7605	5.9605	2.9788	4.1097	2.7821	2.6593	3.4133	6.1329	4.9871	3.0057	4.0681	3.6129	0.9658	3.1465		3.3232
(E)-2-Hexen-1-ol	V48	-1.1682	-3.9784	-0.9841	-4.0938	-5.1984	-4.2628	-2.4616	0.2753	-1.9908	-6.368	-1.6483	0.2845	-0.4893	-0.9577	0.6251	-2.2322	-0.1295	-0.3822	0.327	-0.4432	1.0116	-0.2141	0.8694	1.0858	-0.7704	-1.5965	0.7735	-1.9761	0.7942	-1.8728	1.0362	0.804	-4.4477	0.7524	-2.2293	-1.0984	-2.4261	-2.5488	-1.7948	0.9248	-0.2211	-2.2024	-1.14	-1.5952	-4.2424	-2.0617	-5.2081
5-Hexen-1-ol	V49	0.7533	-2.0568	0.9375	-2.1722	-3.2768	-2.3412	-0.54	2.1969	-0.0692	-4.4464	0.2733	2.2061	1.4323	0.9638	2.5467	-0.3106	1.7921	1.5394	2.2486	1.4783	2.9332	1.7075	2.7909	3.0073	1.1512	0.3251	2.6951	-0.0545	2.7157	0.0488	2.9577	2.7256	-2.5261	2.6739	-0.3077	0.8232	-0.5045	-0.6272	0.1267	2.8464	1.7005	-0.2808	0.7815	0.3264	-2.3208	-0.1401	-3.2866	1.9216
Acetic acid	V50	4.6948	1.8847	4.879	1.7693	0.6647	1.6003	3.4015	6.1384	3.8723	-0.5049	4.2148	6.1476	5.3738	4.9053	6.4882	3.6309	5.7336	5.4808	6.19	5.4198	6.8747	5.649	6.7324	6.9488	5.0927	4.2666	6.6366	3.8869	6.6572	3.9903	6.8992	6.6671	1.4154	6.6154	3.6338	4.7646	3.437	3.3143	4.0682	6.7879	5.642	3.6606	4.723	4.2678	1.6207	3.8014	0.6549	5.8631
1-Heptanol	V51	-0.5194	-3.3296	-0.3353	-3.445	-4.5495	-3.614	-1.8128	0.9241	-1.342	-5.7192	-0.9995	0.9334	0.1595	-0.3089	1.2739	-1.5834	0.5193	0.2666	0.9758	0.2056	1.6604	0.4347	1.5182	1.7346	-0.1216	-0.9477	1.4223	-1.3273	1.443	-1.224	1.685	1.4528	-3.7989	1.4012	-1.5805	-0.4496	-1.7772	-1.9	-1.146	1.5736	0.4277	-1.5536	-0.4912	-0.9464	-3.5936	-1.4129	-4.5593	0.6488
(E)-Linalool oxide	V52	-0.4686	-3.2788	-0.2845	-3.3942	-4.4987	-3.5632	-1.762	0.9749	-1.2912	-5.6684	-0.9487	0.9842	0.2103	-0.2581	1.3247	-1.5326	0.5701	0.3174	1.0266	0.2564	1.7112	0.4855	1.569	1.7854	-0.0708	-0.8969	1.4731	-1.2765	1.4938	-1.1732	1.7358	1.5036	-3.7481	1.452	-1.5297	-0.3988	-1.7264	-1.8492	-1.0952	1.6244	0.4786	-1.5028	-0.4404	-0.8956	-3.5428	-1.3621	-4.5085	0.6996
2-Propyl-1-pentanol	V53	-1.9584	-4.7685	-1.7742	-4.884	-5.9885	-5.053	-3.2517	-0.5149	-2.7809	-7.1581	-2.4385	-0.5056	-1.2795	-1.7479	-0.1651	-3.0224	-0.9196	-1.1724	-0.4632	-1.2334	0.2215	-1.0043	0.0792	0.2956	-1.5606	-2.3866	-0.0166	-2.7663	0.004	-2.6629	0.246	0.0139	-5.2378	-0.0378	-3.0195	-1.8886	-3.2162	-3.339	-2.585	0.1346	-1.0112	-2.9926	-1.9302	-2.3854	-5.0325	-2.8518	-5.9983	-0.7902
2-Ethyl-1-hexanol	V54	0.7861	-2.024	0.9703	-2.1394	-3.244	-2.3084	-0.5072	2.2297	-0.0364	-4.4136	0.3061	2.2389	1.4651	0.9966	2.5795	-0.2778	1.8249	1.5721	2.2813	1.5111	2.966	1.7403	2.8237	3.0401	1.184	0.3579	2.7279	-0.0218	2.7485	0.0816	2.9905	2.7584	-2.4933	2.7067	-0.2749	0.8559	-0.4717	-0.5944	0.1595	2.8792	1.7333	-0.2481	0.8143	0.3591	-2.288	-0.1073	-3.2538	1.9544
6-Hepten-1-ol	V55	-0.1791	-2.9892	0.0051	-3.1046	-4.2092	-3.2737	-1.4724	1.2645	-1.0016	-5.3788	-0.6592	1.2737	0.4999	0.0314	1.6142	-1.243	0.8597	0.6069	1.3161	0.5459	2.0008	0.7751	1.8585	2.0749	0.2188	-0.6073	1.7627	-0.987	1.7833	-0.8836	2.0253	1.7932	-3.4585	1.7415	-1.2401	-0.1093	-1.4369	-1.5597	-0.8057	1.914	0.7681	-1.2133	-0.1509	-0.6061	-3.2532	-1.0725	-4.219	0.9892
Benzaldehyde	V56	-0.29	-3.1001	-0.1058	-3.2156	-4.3201	-3.3846	-1.5833	1.1535	-1.1125	-5.4897	-0.7701	1.1628	0.3889	-0.0795	1.5033	-1.354	0.7488	0.496	1.2052	0.435	1.8899	0.6641	1.7476	1.964	0.1078	-0.7182	1.6518	-1.0979	1.6724	-0.9945	1.9144	1.6823	-3.5694	1.6306	-1.3511	-0.2202	-1.5478	-1.6706	-0.9166	1.803	0.6572	-1.3242	-0.2618	-0.717	-3.3641	-1.1834	-4.3299	0.8782
Theaspirane B	V57	0.3698	-2.4403	0.5539	-2.5558	-3.6603	-2.7248	-0.9235	1.8133	-0.4527	-4.8299	-0.1103	1.8226	1.0487	0.5803	2.1631	-0.6942	1.4086	1.1558	1.865	1.0948	2.5497	1.3239	2.4074	2.6238	0.7676	-0.0584	2.3116	-0.4381	2.3322	-0.3347	2.5742	2.3421	-2.9097	2.2904	-0.6913	0.4396	-0.888	-1.0108	-0.2568	2.4628	1.317	-0.6644	0.398	-0.0572	-2.7043	-0.5236	-3.6701	1.538
Propanoic acid	V58	0.2608	-2.5494	0.4449	-2.6648	-3.7694	-2.8338	-1.0326	1.7043	-0.5618	-4.939	-0.2193	1.7135	0.9397	0.4713	2.0541	-0.8032	1.2995	1.0468	1.756	0.9858	2.4406	1.2149	2.2984	2.5148	0.6586	-0.1675	2.2025	-0.5471	2.2232	-0.4438	2.4652	2.233	-3.0187	2.1814	-0.8003	0.3306	-0.9971	-1.1198	-0.3658	2.3538	1.2079	-0.7734	0.289	-0.1662	-2.8134	-0.6327	-3.7792	1.429
Linalool	V59	1.2875	-1.5226	1.4717	-1.638	-2.7426	-1.807	-0.0058	2.7311	0.465	-3.9122	0.8075	2.7403	1.9665	1.498	3.0809	0.2236	2.3263	2.0736	2.7828	2.0125	3.4674	2.2417	3.3251	3.5415	1.6854	0.8593	3.2293	0.4797	3.2499	0.583	3.4919	3.2598	-1.9919	3.2081	0.2265	1.3574	0.0297	-0.093	0.6609	3.3806	2.2347	0.2534	1.3157	0.8606	-1.7866	0.3941	-2.7524	2.4558
Dimethyl sulfoxide	V60	0.1513	-2.6589	0.3354	-2.7743	-3.8789	-2.9433	-1.1421	1.5948	-0.6713	-5.0485	-0.3288	1.604	0.8302	0.3618	1.9446	-0.9127	1.19	0.9373	1.6465	0.8763	2.3311	1.1054	2.1889	2.4053	0.5491	-0.277	2.093	-0.6566	2.1137	-0.5533	2.3557	2.1235	-3.1282	2.0719	-0.9098	0.2211	-1.1066	-1.2293	-0.4753	2.2443	1.0984	-0.8829	0.1795	-0.2757	-2.9229	-0.7422	-3.8886	1.3195
1-Octanol	V61	1.8067	-1.0035	1.9908	-1.1189	-2.2235	-1.2879	0.5133	3.2502	0.9841	-3.3931	1.3266	3.2594	2.4856	2.0171	3.6	0.7427	2.8454	2.5927	3.3019	2.5317	3.9865	2.7608	3.8442	4.0607	2.2045	1.3784	3.7484	0.9988	3.769	1.1021	4.0111	3.7789	-1.4728	3.7273	0.7456	1.8765	0.5488	0.4261	1.1801	3.8997	2.7538	0.7725	1.8349	1.3797	-1.2675	0.9132	-2.2333	2.9749
Butanoic acid	V62	1.772	-1.0381	1.9562	-1.1535	-2.2581	-1.3226	0.4787	3.2156	0.9495	-3.4277	1.292	3.2248	2.451	1.9825	3.5653	0.7081	2.8108	2.558	3.2672	2.497	3.9519	2.7262	3.8096	4.026	2.1699	1.3438	3.7138	0.9641	3.7344	1.0675	3.9764	3.7443	-1.5074	3.6926	0.711	1.8418	0.5142	0.3914	1.1454	3.8651	2.7192	0.7378	1.8002	1.345	-1.3021	0.8786	-2.2679	2.9403
1-Nonanol	V63	0.5868	-2.2233	0.771	-2.3388	-3.4433	-2.5078	-0.7065	2.0303	-0.2357	-4.6129	0.1067	2.0396	1.2657	0.7973	2.3801	-0.4772	1.6256	1.3728	2.082	1.3118	2.7667	1.5409	2.6244	2.8408	0.9846	0.1586	2.5286	-0.2211	2.5492	-0.1177	2.7912	2.5591	-2.6926	2.5074	-0.4743	0.6566	-0.671	-0.7938	-0.0398	2.6798	1.534	-0.4474	0.615	0.1598	-2.4873	-0.3066	-3.4531	1.755
2-Methylbutanoic acid	V64	1.9559	-0.8543	2.14	-0.9697	-2.0742	-1.1387	0.6625	3.3994	1.1333	-3.2439	1.4758	3.4087	2.6348	2.1664	3.7492	0.8919	2.9946	2.7419	3.4511	2.6809	4.1357	2.91	3.9935	4.2099	2.3537	1.5276	3.8976	1.148	3.9183	1.2513	4.1603	3.9281	-1.3236	3.8765	0.8948	2.0257	0.6981	0.5753	1.3293	4.0489	2.903	0.9217	1.9841	1.5289	-1.1183	1.0624	-2.084	3.1241
α-Terpineol	V65	1.0283	-1.7819	1.2124	-1.8973	-3.0018	-2.0663	-0.2651	2.4718	0.2057	-4.1715	0.5482	2.4811	1.7072	1.2388	2.8216	-0.0357	2.0671	1.8143	2.5235	1.7533	3.2082	1.9824	3.0659	3.2823	1.4261	0.6001	2.97	0.2204	2.9907	0.3238	3.2327	3.0005	-2.2512	2.9489	-0.0328	1.0981	-0.2295	-0.3523	0.4017	3.1213	1.9755	-0.0059	1.0565	0.6013	-2.0458	0.1349	-3.0116	2.1965
Benzyl acetate	V66	-1.4999	-4.31	-1.3158	-4.4255	-5.53	-4.5945	-2.7932	-0.0564	-2.3224	-6.6996	-1.98	-0.0471	-0.821	-1.2894	0.2934	-2.5639	-0.4611	-0.7139	-0.0047	-0.7749	0.68	-0.5458	0.5377	0.7541	-1.1021	-1.9281	0.4419	-2.3078	0.4625	-2.2044	0.7045	0.4724	-4.7794	0.4207	-2.561	-1.4301	-2.7577	-2.8805	-2.1265	0.5931	-0.5527	-2.5341	-1.4717	-1.9269	-4.574	-2.3933	-5.5398	-0.3317
1,4-Dimethoxybenzene	V67	-0.7942	-3.6043	-0.61	-3.7197	-4.8243	-3.8887	-2.0875	0.6494	-1.6167	-5.9939	-1.2742	0.6586	-0.1152	-0.5837	0.9992	-1.8581	0.2446	-0.0081	0.7011	-0.0692	1.3857	0.16	1.2434	1.4598	-0.3963	-1.2224	1.1476	-1.602	1.1682	-1.4987	1.4103	1.1781	-4.0736	1.1265	-1.8552	-0.7243	-2.052	-2.1747	-1.4207	1.2989	0.153	-1.8283	-0.7659	-1.2211	-3.8683	-1.6876	-4.8341	0.3741
Pentanoic acid	V68	-1.76	-4.5701	-1.5759	-4.6856	-5.7901	-4.8546	-3.0533	-0.3165	-2.5825	-6.9598	-2.2401	-0.3072	-1.0811	-1.5495	0.0333	-2.824	-0.7212	-0.974	-0.2648	-1.035	0.4199	-0.8059	0.2776	0.494	-1.3622	-2.1882	0.1818	-2.5679	0.2024	-2.4645	0.4444	0.2123	-5.0395	0.1606	-2.8211	-1.6902	-3.0178	-3.1406	-2.3866	0.333	-0.8128	-2.7942	-1.7318	-2.187	-4.8341	-2.6534	-5.7999	-0.5918
Methyl salicylate	V69	-1.7612	-4.5713	-1.577	-4.6867	-5.7913	-4.8558	-3.0545	-0.3176	-2.5837	-6.9609	-2.2412	-0.3084	-1.0822	-1.5507	0.0321	-2.8251	-0.7224	-0.9752	-0.266	-1.0362	0.4187	-0.807	0.2764	0.4928	-1.3633	-2.1894	0.1806	-2.5691	0.2012	-2.4657	0.4432	0.2111	-5.0406	0.1594	-2.8222	-1.6914	-3.019	-3.1418	-2.3878	0.3319	-0.814	-2.7954	-1.733	-2.1882	-4.8353	-2.6546	-5.8011	-0.5929
1-Decanol	V70	-0.8904	-3.7005	-0.7063	-3.816	-4.9205	-3.985	-2.1837	0.5531	-1.7129	-6.0902	-1.3705	0.5624	-0.2115	-0.6799	0.9029	-1.9544	0.1484	-0.1044	0.6048	-0.1654	1.2895	0.0637	1.1472	1.3636	-0.4926	-1.3186	1.0514	-1.6983	1.072	-1.5949	1.314	1.0819	-4.1699	1.0302	-1.9515	-0.8206	-2.1482	-2.271	-1.517	1.2026	0.0568	-1.9246	-0.8622	-1.3174	-3.9645	-1.7838	-4.9303	0.2778
3,4-Dimethylbenzaldehyde	V71	-2.1011	-4.9113	-1.917	-5.0267	-6.1312	-5.1957	-3.3945	-0.6576	-2.9237	-7.3009	-2.5812	-0.6483	-1.4222	-1.8906	-0.3078	-3.1651	-1.0624	-1.3151	-0.6059	-1.3761	0.0787	-1.147	-0.0635	0.1529	-1.7033	-2.5294	-0.1594	-2.909	-0.1387	-2.8057	0.1033	-0.1289	-5.3806	-0.1805	-3.1622	-2.0313	-3.3589	-3.4817	-2.7277	-0.0081	-1.1539	-3.1353	-2.0729	-2.5281	-5.1753	-2.9946	-6.141	-0.9329
β-Damascenone	V72	-0.0963	-2.9065	0.0878	-3.0219	-4.1264	-3.1909	-1.3897	1.3472	-0.9189	-5.2961	-0.5764	1.3564	0.5826	0.1142	1.697	-1.1603	0.9424	0.6897	1.3989	0.6287	2.0835	0.8578	1.9413	2.1577	0.3015	-0.5246	1.8454	-0.9042	1.8661	-0.8009	2.1081	1.8759	-3.3758	1.8243	-1.1574	-0.0265	-1.3541	-1.4769	-0.7229	1.9967	0.8508	-1.1305	-0.0681	-0.5233	-3.1705	-0.9898	-4.1362	1.0719
Methyl hydrocinnamate	V73	-0.5817	-3.3919	-0.3976	-3.5073	-4.6118	-3.6763	-1.8751	0.8618	-1.4043	-5.7815	-1.0618	0.8711	0.0972	-0.3712	1.2116	-1.6457	0.457	0.2043	0.9135	0.1433	1.5981	0.3724	1.4559	1.6723	-0.1839	-1.01	1.36	-1.3896	1.3807	-1.2863	1.6227	1.3905	-3.8612	1.3389	-1.6428	-0.5119	-1.8395	-1.9623	-1.2083	1.5113	0.3655	-1.6159	-0.5535	-1.0087	-3.6559	-1.4751	-4.6216	0.5865
Hexanoic acid	V74	-1.1024	-3.9125	-0.9182	-4.0279	-5.1325	-4.197	-2.3957	0.3412	-1.9249	-6.3021	-1.5824	0.3504	-0.4234	-0.8919	0.6909	-2.1663	-0.0636	-0.3164	0.3928	-0.3774	1.0775	-0.1482	0.9352	1.1516	-0.7045	-1.5306	0.8394	-1.9103	0.86	-1.8069	1.102	0.8699	-4.3818	0.8182	-2.1634	-1.0326	-2.3602	-2.483	-1.729	0.9907	-0.1552	-2.1366	-1.0742	-1.5294	-4.1765	-1.9958	-5.1423	0.0659
Geraniol	V75	-1.3573	-4.1674	-1.1731	-4.2828	-5.3874	-4.4519	-2.6506	0.0863	-2.1798	-6.557	-1.8374	0.0955	-0.6783	-1.1468	0.436	-2.4212	-0.3185	-0.5713	0.1379	-0.6323	0.8226	-0.4031	0.6803	0.8967	-0.9594	-1.7855	0.5845	-2.1652	0.6051	-2.0618	0.8471	0.615	-4.6367	0.5633	-2.4183	-1.2875	-2.6151	-2.7379	-1.9839	0.7358	-0.4101	-2.3915	-1.3291	-1.7843	-4.4314	-2.2507	-5.3972	-0.189
o-Guaiacol	V76	0.617	-2.1932	0.8011	-2.3086	-3.4132	-2.4776	-0.6764	2.0605	-0.2056	-4.5828	0.1369	2.0697	1.2959	0.8275	2.4103	-0.447	1.6557	1.403	2.1122	1.342	2.7968	1.5711	2.6546	2.871	1.0148	0.1887	2.5587	-0.1909	2.5794	-0.0876	2.8214	2.5892	-2.6625	2.5376	-0.4441	0.6868	-0.6409	-0.7636	-0.0096	2.71	1.5641	-0.4172	0.6452	0.19	-2.4572	-0.2765	-3.4229	1.7852
3-Hydroxy-2,4,4-trimethylpentyl 2-methylpropanoate	V77	0.6585	-2.1516	0.8426	-2.2671	-3.3716	-2.4361	-0.6348	2.102	-0.164	-4.5412	0.1784	2.1113	1.3374	0.869	2.4518	-0.4055	1.6973	1.4445	2.1537	1.3835	2.8384	1.6126	2.6961	2.9125	1.0563	0.2303	2.6003	-0.1494	2.6209	-0.046	2.8629	2.6308	-2.6209	2.5791	-0.4026	0.7283	-0.5993	-0.7221	0.0319	2.7515	1.6057	-0.3757	0.6867	0.2315	-2.4156	-0.2349	-3.3814	1.8267
Benzyl alcohol	V78	2.3809	-0.4293	2.565	-0.5447	-1.6493	-0.7137	1.0875	3.8244	1.5583	-2.8189	1.9008	3.8336	3.0598	2.5914	4.1742	1.3169	3.4196	3.1669	3.8761	3.1059	4.5607	3.335	4.4185	4.6349	2.7787	1.9526	4.3226	1.573	4.3433	1.6763	4.5853	4.3531	-0.8986	4.3015	1.3198	2.4507	1.123	1.0003	1.7543	4.4739	3.328	1.3467	2.4091	1.9539	-0.6933	1.4874	-1.659	3.5491
Ethyl hydrocinnamate	V79	-0.9986	-3.8087	-0.8145	-3.9242	-5.0287	-4.0932	-2.2919	0.4449	-1.8211	-6.1983	-1.4787	0.4542	-0.3197	-0.7881	0.7947	-2.0626	0.0402	-0.2126	0.4966	-0.2736	1.1813	-0.0445	1.039	1.2554	-0.6008	-1.4268	0.9432	-1.8065	0.9638	-1.7031	1.2058	0.9737	-4.278	0.922	-2.0597	-0.9288	-2.2564	-2.3792	-1.6252	1.0944	-0.0514	-2.0328	-0.9704	-1.4256	-4.0727	-1.892	-5.0385	0.1696
Phenylethyl alcohol	V80	2.5752	-0.235	2.7593	-0.3504	-1.4549	-0.5194	1.2818	4.0187	1.7526	-2.6246	2.0951	4.028	3.2541	2.7857	4.3685	1.5112	3.614	3.3612	4.0704	3.3002	4.7551	3.5293	4.6128	4.8292	2.973	2.147	4.5169	1.7673	4.5376	1.8707	4.7796	4.5474	-0.7043	4.4958	1.5141	2.645	1.3174	1.1946	1.9486	4.6682	3.5224	1.541	2.6034	2.1482	-0.4989	1.6818	-1.4647	3.7434
p-Creosol	V81	0.7275	-2.0826	0.9117	-2.1981	-3.3026	-2.3671	-0.5658	2.171	-0.095	-4.4722	0.2474	2.1803	1.4064	0.938	2.5208	-0.3365	1.7663	1.5135	2.2227	1.4525	2.9074	1.6816	2.7651	2.9815	1.1253	0.2993	2.6693	-0.0804	2.6899	0.023	2.9319	2.6998	-2.5519	2.6481	-0.3336	0.7973	-0.5303	-0.6531	0.1009	2.8205	1.6747	-0.3067	0.7557	0.3005	-2.3466	-0.1659	-3.3124	1.8957
1-Dodecanol	V82	-1.1502	-3.9603	-0.966	-4.0757	-5.1803	-4.2448	-2.4435	0.2934	-1.9727	-6.3499	-1.6303	0.3026	-0.4713	-0.9397	0.6431	-2.2141	-0.1114	-0.3642	0.345	-0.4252	1.0297	-0.196	0.8874	1.1038	-0.7523	-1.5784	0.7916	-1.9581	0.8122	-1.8547	1.0542	0.8221	-4.4296	0.7704	-2.2112	-1.0804	-2.408	-2.5308	-1.7768	0.9429	-0.203	-2.1844	-1.122	-1.5772	-4.2243	-2.0436	-5.1901	0.0181
Phenol	V83	0.235	-2.5751	0.4192	-2.6906	-3.7951	-2.8596	-1.0583	1.6785	-0.5875	-4.9647	-0.2451	1.6878	0.9139	0.4455	2.0283	-0.8289	1.2738	1.021	1.7302	0.96	2.4149	1.1892	2.2726	2.489	0.6328	-0.1932	2.1768	-0.5729	2.1974	-0.4695	2.4394	2.2073	-3.0444	2.1556	-0.8261	0.3048	-1.0228	-1.1456	-0.3916	2.328	1.1822	-0.7992	0.2632	-0.192	-2.8391	-0.6584	-3.8049	1.4033
p-Ethylguaiacol	V84	-1.9216	-4.7317	-1.7374	-4.8472	-5.9517	-5.0162	-3.2149	-0.4781	-2.7441	-7.1213	-2.4017	-0.4688	-1.2427	-1.7111	-0.1283	-2.9855	-0.8828	-1.1356	-0.4264	-1.1966	0.2583	-0.9675	0.116	0.3324	-1.5238	-2.3498	0.0202	-2.7295	0.0408	-2.6261	0.2828	0.0507	-5.201	-0.001	-2.9827	-1.8518	-3.1794	-3.3022	-2.5482	0.1714	-0.9744	-2.9558	-1.8934	-2.3486	-4.9957	-2.815	-5.9615	-0.7533
Octanoic acid	V85	-0.2939	-3.104	-0.1097	-3.2195	-4.324	-3.3885	-1.5872	1.1496	-1.1164	-5.4936	-0.774	1.1589	0.385	-0.0834	1.4994	-1.3578	0.7449	0.4921	1.2013	0.4311	1.886	0.6602	1.7437	1.9601	0.1039	-0.7221	1.6479	-1.1018	1.6685	-0.9984	1.9105	1.6784	-3.5733	1.6267	-1.355	-0.2241	-1.5517	-1.6745	-0.9205	1.7991	0.6533	-1.3281	-0.2657	-0.7209	-3.368	-1.1873	-4.3338	0.8744
p-Cresol	V86	-1.1869	-3.997	-1.0027	-4.1125	-5.217	-4.2815	-2.4802	0.2566	-2.0094	-6.3866	-1.667	0.2659	-0.508	-0.9764	0.6064	-2.2508	-0.1481	-0.4009	0.3083	-0.4619	0.993	-0.2328	0.8507	1.0671	-0.7891	-1.6151	0.7549	-1.9948	0.7755	-1.8914	1.0175	0.7854	-4.4663	0.7337	-2.248	-1.1171	-2.4447	-2.5675	-1.8135	0.9061	-0.2397	-2.2211	-1.1587	-1.6139	-4.261	-2.0803	-5.2268	-0.0186
Nonanoic acid	V87	-0.0489	-2.859	0.1352	-2.9745	-4.079	-3.1435	-1.3422	1.3946	-0.8714	-5.2486	-0.529	1.4039	0.63	0.1616	1.7444	-1.1129	0.9899	0.7371	1.4463	0.6761	2.131	0.9052	1.9887	2.2051	0.3489	-0.4771	1.8929	-0.8568	1.9135	-0.7534	2.1555	1.9234	-3.3284	1.8717	-1.11	0.0209	-1.3067	-1.4295	-0.6755	2.0441	0.8983	-1.0831	-0.0207	-0.4759	-3.123	-0.9423	-4.0888	1.1193
4-Ethylphenol	V88	2.6001	-0.21	2.7843	-0.3254	-1.43	-0.4944	1.3068	4.0437	1.7776	-2.5996	2.1201	4.0529	3.2791	2.8106	4.3935	1.5362	3.6389	3.3861	4.0953	3.3251	4.78	3.5543	4.6377	4.8541	2.998	2.1719	4.5419	1.7922	4.5625	1.8956	4.8045	4.5724	-0.6793	4.5207	1.5391	2.6699	1.3423	1.2196	1.9735	4.6932	3.5473	1.5659	2.6283	2.1731	-0.474	1.7067	-1.4398	3.7684
n-Decanoic acid	V89	-1.3007	-4.1108	-1.1165	-4.2262	-5.3308	-4.3952	-2.594	0.1429	-2.1232	-6.5004	-1.7807	0.1521	-0.6217	-1.0902	0.4927	-2.3646	-0.2619	-0.5146	0.1946	-0.5757	0.8792	-0.3465	0.7369	0.9533	-0.9028	-1.7289	0.6411	-2.1085	0.6617	-2.0052	0.9038	0.6716	-4.5801	0.62	-2.3617	-1.2308	-2.5585	-2.6812	-1.9272	0.7924	-0.3535	-2.3348	-1.2725	-1.7276	-4.3748	-2.1941	-5.3406	-0.1324
2,3-Dihydrobenzofuran	V90	-1.1999	-4.01	-1.0158	-4.1255	-5.23	-4.2945	-2.4932	0.2436	-2.0224	-6.3997	-1.68	0.2529	-0.521	-0.9894	0.5934	-2.2639	-0.1611	-0.4139	0.2953	-0.4749	0.98	-0.2458	0.8377	1.0541	-0.8021	-1.6281	0.7419	-2.0078	0.7625	-1.9044	1.0045	0.7724	-4.4794	0.7207	-2.261	-1.1301	-2.4577	-2.5805	-1.8265	0.8931	-0.2527	-2.2341	-1.1717	-1.6269	-4.274	-2.0933	-5.2398	-0.0317
Benzoic acid	V91	1.4374	-1.3727	1.6215	-1.4882	-2.5927	-1.6572	0.1441	2.8809	0.6149	-3.7623	0.9573	2.8902	2.1163	1.6479	3.2307	0.3734	2.4762	2.2234	2.9326	2.1624	3.6173	2.3915	3.475	3.6914	1.8352	1.0092	3.3792	0.6295	3.3998	0.7329	3.6418	3.4097	-1.8421	3.358	0.3763	1.5072	0.1796	0.0568	0.8108	3.5304	2.3846	0.4032	1.4656	1.0104	-1.6367	0.544	-2.6025	2.6056
		Mean ln(Xi/Xj)
[truncated: 45 more columns]

## Sheet: Table S4
Supplementary material to: Multi-statistical approach for the study of volatile compounds of industrial spoiled Manzanilla Spanish-style table olive fermentations
Table S4. Summary of the VOCs association with the butyric, sulfidic, putrid, and normal Spanish-style Manzanilla table olives, according to the statistical techniques assayed.
Component	Statistical Methodology					Type of Spoilage
						Butyric		Sulfidic	Putrid
	ANOVA	Explo. CoDa	Contributors	Biomarkers	Heatmap	F282	F283	F508	F562
Associated with only one spoilage
>Butyric spoilage
Methyl butanoate (V13) (0.887, 0.749)	A	E	C	B	H	ABH	ABH
Ethyl butanoate (V18) (0.949, 0.827)	A	E	C	B	H	ABH	ABH
Butanoic acid (V62) (0.890, 0.713)	A	E	C	B	H	ABH	ABH
Methyl salicylate (V69) (0.717, 0.764)	A				H	AH	AH
Methyl propanoate (V8) (0.830, -0.487)	A		C		H	AH
Pentanoic acid (V68) (1.325, -0.161)	A	E			H	AH
Octanoic acid (V85)	A					A
>Sulfidic spoilage
Dimethyl sulfide (V2) (1.170)	A				H			AH
Methanol (V6) (1.049)	A				H			AH
2-Methylbutanal (V9) (0.608)	A				H			AH
2-Methyl-2-butenal (V24) (1.323)	A		C		H			AH
1-Pentanol (V37) (0.925)	A	E						A
1-Hexanol (V45) (0.773)	A							A
2-Propyl-1-pentanol (V53) (1.334)	A			B	H			ABH
>Putrid Spoilage
D-limonene (V32) (1.317)	A			B					AB
4-Ethylphenol (V88) (0.865)	A								A
2,3-Dihydrobenzofuran (V90) (0.860)	A								A
Associated to butyric and sulfidic spoilage
1-Butanol (V30) (1.254, 0.103, 0.125)	A					A	A	A
Styrene (V36) (0.418, 0.330, 0.363)	A				H	AH	AH	A
Benzoic acid (V91) (1.068, 0.328, and 0.265)	A				H	AH	AH	A
Butyl acetate (V21) (1.289, -0.168, 0156)	A				H	AH		A
Methyl pentanoate (V23) (1.308,-0.165, 0.094)	A				H	AH		A
Propyl butanoate (V27) (1.316, -0.164, 0.064)	A				H	AH		A
Ethyl pentanoate (V29) (1.314, -0.164, 0.071)	A				H	AH		A
Butyl butanoate (V34) (1.317, -0.163, 0.059)	A				H	AH		A
(Z)-3-hexenyl acetate (V40) (-0.110, 1.298, 0.121)	A		C		H		AH	A
(E)-3-hexen-1-ol (V46) (1.214, -0.491, 0.223)	A	E			H	AH		A
3,4-Dimethylbenzaldehyde (V71) (-0.109, 1.298, 0.124)	A						A	A
Associated to sulfidic and putrid spoilage
Ethanol (V10) (1.038, 0.434)	A	E	C		H			AH	A
2-Methyl-3-buten-2-ol (V19) (0.821, 0.700)	A			B	H			AH	B
Isopentanol (V33) (0.797, 0.379)	A		C		H			AH	A
Acetone (V3) (0.563, 0.392)	A				H			AH	A
Methyl acetate (V4) (0.456, 0.499)	A							A	A
2-Pentanone (V11) (0.529, 0.357)	A	E	C					A	A
2-Pentanol (V28) (0.431, 0.241)	A	E			H			A	AH
Components not selected by ANOVA
6-Hepten-1-ol (V55)		E
Benzaldehyde (V56)		E			H		H
1-Propanol (V17)		E
1,4-dimethoxybenzene (V67)		E			H	H		H
Ethyl lactate (V44)		E			H		H
5-Hexen-1-ol (V49)			C
β-damascenone (V72)			C
Ethyl hydrocinnamate (V79)			C		H		H
Ethyl-2-methylbutanoate (V20)				B					B
Isobutanol (V25)			C		H			H
3-pentanol (V26)			C
Methyl 2-methylbutanate (V14)			C
4-penten-1-ol (V39)			C
2-hexen-1-ol (V47)			C
(E)-2-hexen-1-ol (V48)			C
Notes: Exp. CoDa, Exploratory CoDa tools (variation array and CoDa biplot);Contributors, VOC contributors according to easyCODA (cluster, log-ratio selection, log-ratio analysis); H, VOCs related to spoiled samples by heatmap, based on compounds linked to spoilage in previous analysis.
